# Supplementary material for: A Validated Age-Related Normative Model for Male Total Testosterone Shows Increasing Variance but No Decline after Age 40 Years
Source: PLoS One. 2014 Oct 8;9(10):e109346. doi: 10.1371/journal.pone.0109346 (PMC4190174; doi:10.1371/journal.pone.0109346)
Supplement: Table S1 — TableCurve inputs and output for the validated model. (XLSX) [file pone.0109346.s003.xlsx]

## Sheet: Data and TableCurve output
y=(a+cx+ex^2+gx^3)/(1+bx+dx^2+fx^3) [NL]	Parameters	Std Error	T Value	95% Conf Lim	95% Conf Lim	Age Observed	log10(TT Observed + 1)	TT Predicted	TT Residual	TT Residual%	Resid squared	Sum square	95% Conf Lim	95% Conf Lim	95% Pred Lim	95% Pred Lim	First Deriv	Second Deriv	Area	Age Generated	TT Predicted	95% Conf Lim	95% Conf Lim	95% Pred Lim	95% Pred Lim	First Deriv	Second Deriv	Area
7905	0.0465501	0.00718076	6.48262	0.0324745	0.0606257	3.0426	0.101458	0.139192	-0.0377346	-37.1925	0.0014239	1.06103	0.110568	0.167817	-0.162481	0.440865	0.0101494	-0.0119709	0.334285	-0.75	0.000928293	-0.0108555	0.0127121	-0.299615	0.301471	0.0683662	-0.0212903	0
	-0.0531051	0.00748213	-7.09759	-0.0677715	-0.0384388	3.08316	0.101458	0.139594	-0.0381365	-37.5886	0.00145439	1.06103	0.110908	0.168281	-0.162085	0.441273	0.00966456	-0.0119313	0.33994	-0.666667	0.00655205	-0.00501463	0.0181187	-0.293982	0.307087	0.0666098	-0.0208666	0.000312697
	0.0512301	0.00628552	8.15049	0.0389093	0.0635509	3.14209	0.125639	0.140143	-0.014504	-11.5442	0.000210365	1.0118	0.111372	0.168914	-0.161544	0.44183	0.00896321	-0.0118745	0.348182	-0.583333	0.0120309	0.000522207	0.0235396	-0.288501	0.312563	0.064888	-0.0204588	0.00108798
	-0.00792598	0.0014163	-5.59626	-0.0107022	-0.00514977	3.17109	0.475711	0.140398	0.335313	70.4867	0.112435	0.43009	0.111587	0.169208	-0.161293	0.442088	0.00861928	-0.0118468	0.352249	-0.5	0.0173676	0.00577248	0.0289628	-0.283168	0.317903	0.0631996	-0.0200664	0.0023139
	-0.0122218	0.00148132	-8.25065	-0.0151255	-0.00931818	3.44828	0.101458	0.142335	-0.0408776	-40.2903	0.00167098	1.06103	0.113221	0.171449	-0.159384	0.444055	0.0053716	-0.0115873	0.391456	-0.416667	0.022565	0.0107575	0.0343726	-0.277979	0.323109	0.0615432	-0.0196887	0.00397872
	0.000580812	7.24991e-05	8.0113	0.0004387	0.000722923	3.50663	0.0856502	0.142629	-0.0569789	-66.5251	0.00324659	1.09385	0.113468	0.17179	-0.159095	0.444353	0.00469703	-0.0115334	0.39977	-0.333333	0.0276257	0.0155001	0.0397513	-0.272931	0.328182	0.0599177	-0.0193252	0.00607094
	0.000691808	8.14762e-05	8.49093	0.0005321	0.000851516	3.50973	0.14467	0.142644	0.00202609	1.40049	4.10503e-06	0.97388	0.11348	0.171807	-0.159081	0.444368	0.0046612	-0.0115305	0.400213	-0.25	0.0325522	0.0200232	0.0450811	-0.268021	0.333125	0.058322	-0.0189752	0.00857927
						3.62469	-0.0079545	0.143103	-0.151058	1899.02	0.0228185	1.29841	0.113863	0.172344	-0.158629	0.444835	0.00334184	-0.011424	0.416638	-0.166667	0.0373468	0.0243479	0.0503457	-0.263246	0.33794	0.0567548	-0.0186384	0.0114926
						3.69168	0.101458	0.143302	-0.0418441	-41.2429	0.00175093	1.06103	0.114025	0.172578	-0.158434	0.445037	0.00257859	-0.0113615	0.426233	-0.0833333	0.0420121	0.0284929	0.0555312	-0.258604	0.342628	0.0552152	-0.0183142	0.0148001
						3.85396	0.101458	0.143571	-0.0421136	-41.5086	0.00177356	1.06103	0.114237	0.172906	-0.15817	0.445312	0.000747384	-0.0112074	0.449512	-3e-09	0.0465501	0.0324745	0.0606257	-0.254091	0.347192	0.0537021	-0.0180021	0.0184911
						3.86806	-0.0346888	0.143581	-0.178269	513.911	0.03178	1.36005	0.114243	0.172918	-0.158161	0.445322	0.00058939	-0.0111937	0.451538	0.0833333	0.0509631	0.0363062	0.06562	-0.249706	0.351632	0.0522145	-0.0177016	0.022555
MSE	0.0249433					3.97566	0.101458	0.143579	-0.0421219	-41.5167	0.00177425	1.06103	0.114226	0.172933	-0.158163	0.445322	-0.000609364	-0.0110878	0.466988	0.166667	0.0552532	0.0399995	0.0705069	-0.245446	0.355952	0.0507515	-0.0174124	0.0269816
MY	1.13152					3.99441	0.0644099	0.143566	-0.0791562	-122.895	0.00626571	1.13873	0.114212	0.17292	-0.158177	0.445309	-0.000817067	-0.011069	0.469679	0.25	0.0594224	0.0435639	0.0752809	-0.241308	0.360153	0.0493122	-0.017134	0.0317605
MST	0.0425695					3.99751	0.126187	0.143564	-0.0173769	-13.7708	0.000301957	1.0107	0.114209	0.172918	-0.158179	0.445307	-0.000851452	-0.0110659	0.470125	0.333333	0.0634725	0.0470071	0.079938	-0.23729	0.364235	0.0478956	-0.0168661	0.036882
						4.01623	0.101458	0.143546	-0.042088	-41.4833	0.0017714	1.06103	0.114191	0.1729	-0.158197	0.445289	-0.00105835	-0.011047	0.472812	0.416667	0.0674056	0.0503357	0.0844754	-0.233391	0.368202	0.0465009	-0.0166082	0.042336
r2	0.414057					4.03273	0.524598	0.143527	0.381071	72.6406	0.145215	0.368358	0.114172	0.172882	-0.158216	0.44527	-0.00124047	-0.0110302	0.47518	0.5	0.0712233	0.0535551	0.0888914	-0.229608	0.372054	0.0451273	-0.0163599	0.048113
						4.0568	0.130616	0.143494	-0.0128778	-9.85928	0.000165837	1.00182	0.114139	0.172848	-0.158249	0.445237	-0.00150566	-0.0110055	0.478634	0.583333	0.0749273	0.05667	0.0931846	-0.225939	0.375794	0.043774	-0.0161211	0.0542034
						4.12697	0.243313	0.143361	0.0999518	41.0796	0.00999036	0.788918	0.114013	0.172709	-0.158381	0.445103	-0.00227539	-0.0109323	0.488699	0.666667	0.0785195	0.0596842	0.0973547	-0.222382	0.379421	0.0424402	-0.0158912	0.0605978
						4.13793	0.101458	0.143335	-0.0418777	-41.2761	0.00175374	1.06103	0.113989	0.172682	-0.158407	0.445078	-0.00239518	-0.0109207	0.490271	0.75	0.0820012	0.062601	0.101401	-0.218937	0.382939	0.0411252	-0.01567	0.0672869
						4.21907	0.101458	0.143105	-0.0416475	-41.0492	0.00173452	1.06103	0.113774	0.172436	-0.158636	0.444846	-0.00327769	-0.0108327	0.501891	0.833333	0.0853742	0.0654233	0.105325	-0.2156	0.386348	0.0398283	-0.0154571	0.0742617
						4.21907	0.101458	0.143105	-0.0416475	-41.0492	0.00173452	1.06103	0.113774	0.172436	-0.158636	0.444846	-0.00327769	-0.0108327	0.501891	0.916667	0.0886398	0.0681534	0.109126	-0.21237	0.389649	0.0385488	-0.0152523	0.081513
						4.3002	0.101458	0.142804	-0.041346	-40.752	0.00170949	1.06103	0.113497	0.172111	-0.158935	0.444542	-0.00415293	-0.0107412	0.513491	1	0.0917994	0.0707936	0.112805	-0.209246	0.392845	0.037286	-0.0150553	0.089032
						4.34077	0.101458	0.142626	-0.0411687	-40.5773	0.00169486	1.06103	0.113334	0.171919	-0.159111	0.444363	-0.00458773	-0.010694	0.51928	1.08333	0.0948545	0.0733458	0.116363	-0.206227	0.395936	0.0360394	-0.0148658	0.09681
						4.50304	0.0701999	0.141742	-0.071542	-101.912	0.00511826	1.12641	0.112527	0.170957	-0.159987	0.443471	-0.00630707	-0.0104936	0.542357	1.16667	0.0978064	0.0758115	0.119801	-0.20331	0.398923	0.0348082	-0.0146835	0.104838
						4.60232	-0.00710349	0.141064	-0.148168	2085.84	0.0219537	1.29647	0.111911	0.170218	-0.160659	0.442788	-0.00734232	-0.0103606	0.556396	1.25	0.100656	0.0781924	0.12312	-0.200494	0.401807	0.0335919	-0.0145081	0.113108
						4.70588	0.130616	0.140249	-0.00963277	-7.37488	9.27902e-05	1.00182	0.111169	0.169329	-0.161468	0.441965	-0.00840768	-0.0102119	0.570963	1.33333	0.103405	0.0804897	0.126321	-0.197779	0.40459	0.03239	-0.0143395	0.121611
						4.70588	0.101458	0.140249	-0.038791	-38.2337	0.00150474	1.06103	0.111169	0.169329	-0.161468	0.441965	-0.00840768	-0.0102119	0.570963	1.41667	0.106055	0.0827046	0.129405	-0.195163	0.407273	0.0312018	-0.0141773	0.13034
						4.7297	0.107045	0.140045	-0.0330001	-30.8282	0.00108901	1.04955	0.110984	0.169107	-0.161669	0.44176	-0.0086505	-0.0101761	0.574301	1.5	0.108606	0.0848383	0.132374	-0.192645	0.409857	0.0300269	-0.0140213	0.139285
						4.78702	0.157939	0.139533	0.018406	11.6539	0.000338781	0.947866	0.110517	0.168549	-0.162177	0.441243	-0.00923124	-0.0100874	0.582314	1.58333	0.11106	0.0868917	0.135228	-0.190223	0.412343	0.0288648	-0.0138713	0.148438
						4.90909	0.0753261	0.138331	-0.0630054	-83.6435	0.00396968	1.11555	0.109422	0.167241	-0.163369	0.440032	-0.0104505	-0.00988525	0.599275	1.66667	0.113417	0.0888658	0.137969	-0.187896	0.414731	0.0277149	-0.0137269	0.157792
						4.92424	0.0946536	0.138172	-0.0435184	-45.9765	0.00189385	1.0751	0.109276	0.167068	-0.163527	0.439871	-0.0106001	-0.0098588	0.60137	1.75	0.115679	0.0907613	0.140597	-0.185664	0.417023	0.0265768	-0.0135881	0.167338
						4.94697	0.0753261	0.137929	-0.0626025	-83.1086	0.00391907	1.11555	0.109054	0.166803	-0.163768	0.439625	-0.0108237	-0.00981853	0.604507	1.83333	0.117847	0.0925792	0.143115	-0.183526	0.41922	0.0254501	-0.0134546	0.177069
						4.94929	0.101458	0.137903	-0.0364457	-35.9221	0.00132829	1.06103	0.109031	0.166776	-0.163793	0.4396	-0.0108464	-0.00981438	0.604827	1.91667	0.119921	0.0943199	0.145523	-0.18148	0.421322	0.0243342	-0.0133261	0.186977
						4.96212	0.0910494	0.137763	-0.046714	-51.3063	0.0021822	1.08259	0.108903	0.166624	-0.163932	0.439459	-0.0109722	-0.00979127	0.606596	2	0.121903	0.0959844	0.147822	-0.179525	0.423331	0.0232289	-0.0132024	0.197053
						4.96893	-0.00678479	0.137688	-0.144473	2129.37	0.0208725	1.29574	0.108834	0.166543	-0.164006	0.439383	-0.0110389	-0.00977892	0.607534	2.08333	0.123793	0.0975731	0.150013	-0.177661	0.425247	0.0221337	-0.0130834	0.207291
						5	0.0753261	0.137341	-0.0620147	-82.3284	0.00384583	1.11555	0.108517	0.166165	-0.164351	0.439033	-0.0113418	-0.00972168	0.611806	2.16667	0.125592	0.0990866	0.152098	-0.175887	0.427072	0.0210482	-0.0129687	0.217683
						5.09424	0.0652204	0.136229	-0.0710086	-108.875	0.00504223	1.137	0.107498	0.16496	-0.165454	0.437912	-0.0122495	-0.00953903	0.624698	2.25	0.127301	0.100525	0.154077	-0.174202	0.428805	0.0199721	-0.0128581	0.228221
						5.09942	0.163619	0.136165	0.0274537	16.779	0.000753708	0.936838	0.10744	0.164891	-0.165517	0.437848	-0.0122989	-0.00952858	0.625403	2.33333	0.128921	0.10189	0.155952	-0.172605	0.430447	0.0189051	-0.0127515	0.238898
						5.10606	0.0857084	0.136084	-0.0503751	-58.775	0.00253765	1.09373	0.107365	0.164802	-0.165598	0.437765	-0.0123621	-0.00951511	0.626307	2.41667	0.130452	0.103181	0.157724	-0.171095	0.432	0.0178468	-0.0126486	0.249705
						5.12121	0.0753261	0.135895	-0.0605691	-80.4092	0.00366862	1.11555	0.107192	0.164598	-0.165785	0.437576	-0.012506	-0.00948411	0.628368	2.5	0.131896	0.104399	0.159392	-0.169672	0.433464	0.0167969	-0.0125492	0.260637
						5.15213	0.130616	0.135504	-0.00488811	-3.74236	2.38936e-05	1.00182	0.106833	0.164175	-0.166173	0.437181	-0.0127983	-0.00941963	0.632563	2.58333	0.133252	0.105545	0.16096	-0.168335	0.434839	0.0157552	-0.0124531	0.271686
						5.15909	0.0753261	0.135415	-0.0600886	-79.7713	0.00361064	1.11555	0.106751	0.164078	-0.166262	0.437091	-0.0128638	-0.00940488	0.633506	2.66667	0.134522	0.106617	0.162427	-0.167083	0.436127	0.0147213	-0.0123599	0.282844
						5.1927	0.101458	0.134977	-0.0335194	-33.0378	0.00112355	1.06103	0.106349	0.163605	-0.166696	0.43665	-0.0131786	-0.00933247	0.63805	2.75	0.135706	0.107618	0.163794	-0.165916	0.437328	0.0136951	-0.0122696	0.294104
						5.20455	0.0910494	0.13482	-0.0437709	-48.0738	0.00191589	1.08259	0.106205	0.163436	-0.166852	0.436492	-0.0132891	-0.00930646	0.639648	2.83333	0.136805	0.108548	0.165062	-0.164834	0.438443	0.0126763	-0.0121818	0.305459
						5.23485	0.0753261	0.134413	-0.0590872	-78.442	0.0034913	1.11555	0.10583	0.162997	-0.167256	0.436082	-0.01357	-0.00923873	0.643727	2.91667	0.137819	0.109406	0.166232	-0.163834	0.439472	0.0116647	-0.0120963	0.316902
						5.25758	0.0753261	0.134103	-0.0587765	-78.0294	0.00345467	1.11555	0.105544	0.162661	-0.167564	0.435769	-0.0137794	-0.00918678	0.646778	3	0.138749	0.110193	0.167306	-0.162917	0.440416	0.0106602	-0.0120128	0.328426
						5.29545	0.0753261	0.133574	-0.0582479	-77.3277	0.00339282	1.11555	0.105056	0.162092	-0.168089	0.435237	-0.0141257	-0.00909796	0.651848	3.08333	0.139596	0.110909	0.168283	-0.162083	0.441275	0.00966255	-0.0119312	0.340025
						5.3144	0.157939	0.133305	0.0246343	15.5973	0.000606848	0.947866	0.104808	0.161802	-0.168356	0.434966	-0.0142977	-0.00905244	0.654376	3.16667	0.14036	0.111555	0.169164	-0.16133	0.44205	0.00867163	-0.011851	0.35169
						5.32576	0.0715571	0.133142	-0.0615847	-86.0637	0.00379267	1.12353	0.104657	0.161627	-0.168518	0.434801	-0.0144003	-0.00902481	0.655889	3.25	0.141041	0.112131	0.169952	-0.160659	0.442741	0.00768735	-0.011772	0.363416
						5.34279	0.145792	0.132895	0.012897	8.84613	0.000166331	0.971666	0.104429	0.161361	-0.168763	0.434553	-0.0145537	-0.00898286	0.658155	3.33333	0.141641	0.112637	0.170645	-0.160068	0.44335	0.0067096	-0.011694	0.375195
						5.35497	0.130616	0.132717	-0.0021014	-1.60884	4.41589e-06	1.00182	0.104265	0.16117	-0.168939	0.434374	-0.0146629	-0.00895249	0.659772	3.41667	0.14216	0.113074	0.171245	-0.159557	0.443877	0.00573833	-0.0116166	0.38702
						5.35606	0.0783179	0.132701	-0.0543834	-69.4393	0.00295755	1.10924	0.10425	0.161153	-0.168955	0.434358	-0.0146727	-0.00894975	0.659917	3.5	0.142598	0.113441	0.171754	-0.159126	0.444321	0.0047735	-0.0115395	0.398886
						5.4697	0.0755762	0.130977	-0.0554006	-73.3043	0.00306923	1.11502	0.102651	0.159303	-0.170668	0.432621	-0.015673	-0.00865025	0.6749	3.58333	0.142955	0.11374	0.172171	-0.158774	0.444685	0.00381508	-0.0114624	0.410784
						5.50758	0.0753261	0.130377	-0.0550509	-73.0834	0.0030306	1.11555	0.102093	0.158661	-0.171264	0.432018	-0.0159986	-0.00854372	0.67985	3.66667	0.143234	0.11397	0.172498	-0.158501	0.444968	0.00286311	-0.0113849	0.422709
						5.50758	0.0755762	0.130377	-0.0548007	-72.5106	0.00300312	1.11502	0.102093	0.158661	-0.171264	0.432018	-0.0159986	-0.00854372	0.67985	3.75	0.143433	0.114131	0.172734	-0.158305	0.445171	0.00191763	-0.0113066	0.434654
						5.51724	0.101458	0.130222	-0.0287642	-28.351	0.000827381	1.06103	0.101948	0.158496	-0.171418	0.431862	-0.0160811	-0.00851598	0.681109	3.83333	0.143553	0.114224	0.172883	-0.158187	0.445294	0.000978708	-0.0112272	0.446613
						5.55781	0.130616	0.129563	0.00105335	0.806446	1.10954e-06	1.00182	0.101333	0.157792	-0.172073	0.431198	-0.0164241	-0.00839695	0.686379	3.91667	0.143596	0.11425	0.172943	-0.158146	0.445338	4.64658e-05	-0.0111463	0.458578
						5.63895	0.101458	0.128203	-0.0267449	-26.3607	0.000715291	1.06103	0.100062	0.156344	-0.173425	0.42983	-0.0170954	-0.00814595	0.696836	4	0.143561	0.114207	0.172916	-0.158182	0.445304	-0.000878953	-0.0110634	0.470543
						5.73485	0.0984654	0.126526	-0.0280607	-28.498	0.000787401	1.06721	0.0984866	0.154566	-0.175092	0.428144	-0.0178614	-0.0078255	0.709051	4.08333	0.14345	0.114097	0.172803	-0.158293	0.445193	-0.00179737	-0.0109781	0.482502
						5.77273	0.103653	0.125844	-0.0221913	-21.4093	0.000492452	1.05652	0.0978434	0.153845	-0.17577	0.427458	-0.0181553	-0.00769137	0.713831	4.16667	0.143262	0.11392	0.172604	-0.15848	0.445004	-0.00270855	-0.0108899	0.494449
						5.7803	0.0753261	0.125706	-0.0503801	-66.8827	0.00253816	1.11555	0.0977133	0.153699	-0.175907	0.42732	-0.0182135	-0.00766401	0.714784	4.25	0.142999	0.113676	0.172321	-0.158741	0.444739	-0.00361225	-0.0107983	0.506377
						5.80122	0.101458	0.125324	-0.0238659	-23.5231	0.000569583	1.06103	0.0973518	0.153295	-0.176288	0.426935	-0.018373	-0.00758753	0.717409	4.33333	0.14266	0.113365	0.171955	-0.159077	0.444397	-0.00450816	-0.0107027	0.51828
						5.81061	0.0812892	0.125151	-0.0438615	-53.9574	0.00192384	1.10299	0.0971883	0.153113	-0.17646	0.426762	-0.0184441	-0.00755275	0.718585	4.41667	0.142247	0.112988	0.171507	-0.159486	0.443981	-0.00539592	-0.0106027	0.530152
						5.82954	0.10778	0.1248	-0.0170201	-15.7915	0.000289685	1.04805	0.0968566	0.152744	-0.176809	0.426409	-0.0185864	-0.00748174	0.720951	4.5	0.141761	0.112545	0.170977	-0.159969	0.443491	-0.00627513	-0.0104976	0.541986
						5.94656	-0.00593607	0.122575	-0.128511	2164.92	0.0165151	1.29381	0.0947414	0.150409	-0.179024	0.424174	-0.0194351	-0.00701581	0.735426	4.58333	0.141202	0.112036	0.170368	-0.160523	0.442927	-0.00714536	-0.0103867	0.553777
						5.95485	0.164121	0.122414	0.0417073	25.4125	0.0017395	0.935867	0.0945875	0.15024	-0.179184	0.424012	-0.0194931	-0.00698099	0.736441	4.66667	0.14057	0.111461	0.16968	-0.161149	0.44229	-0.00800608	-0.0102695	0.565518
						5.95692	0.197947	0.122373	0.0755739	38.1788	0.00571142	0.871564	0.0945489	0.150198	-0.179225	0.423971	-0.0195075	-0.00697225	0.736695	4.75	0.139868	0.110822	0.168914	-0.161845	0.441581	-0.00885674	-0.0101451	0.577203
						5.96349	0.207913	0.122245	0.085668	41.2038	0.007339	0.853056	0.0944263	0.150064	-0.179353	0.423842	-0.0195533	-0.00694441	0.737498	4.83333	0.139095	0.110118	0.168072	-0.162612	0.440801	-0.00969672	-0.0100129	0.588827
						5.96349	0.101458	0.122245	-0.0207874	-20.4887	0.000432114	1.06103	0.0944263	0.150064	-0.179353	0.423842	-0.0195533	-0.00694441	0.737498	4.91667	0.138252	0.109349	0.167155	-0.163447	0.439951	-0.0105253	-0.00987207	0.600384
						5.98485	0.1184	0.121826	-0.00342596	-2.89355	1.17372e-05	1.02642	0.0940256	0.149626	-0.17977	0.423422	-0.0197006	-0.0068528	0.740105	5	0.137341	0.108517	0.166165	-0.164351	0.439033	-0.0113418	-0.00972168	0.611867
						6.04462	0.157939	0.120636	0.0373029	23.6186	0.00139151	0.947866	0.0928853	0.148387	-0.180955	0.422227	-0.0201024	-0.00658723	0.747352	5.08333	0.136362	0.10762	0.165104	-0.165322	0.438046	-0.0121453	-0.00956089	0.623272
						6.09258	0.370319	0.119664	0.250655	67.6862	0.062828	0.579431	0.0919505	0.147378	-0.181923	0.421252	-0.020413	-0.006364	0.753114	5.16667	0.135317	0.106661	0.163973	-0.166359	0.436993	-0.012935	-0.00938874	0.634592
						6.0988	0.431452	0.119537	0.311915	72.2942	0.0972909	0.490099	0.0918281	0.147247	-0.18205	0.421125	-0.0204524	-0.00633439	0.753858	5.25	0.134207	0.10564	0.162774	-0.167461	0.435874	-0.0137098	-0.00920421	0.645823
						6.15909	0.0753261	0.118293	-0.042967	-57.0413	0.00184616	1.11555	0.0906253	0.145961	-0.183291	0.419877	-0.0208255	-0.00603876	0.761027	5.33333	0.133032	0.104556	0.161509	-0.168626	0.434691	-0.0144686	-0.00900623	0.656958
						6.15909	0.143702	0.118293	0.0254091	17.6818	0.000645623	0.97579	0.0906253	0.145961	-0.183291	0.419877	-0.0208255	-0.00603876	0.761027	5.41667	0.131796	0.103411	0.16018	-0.169855	0.433446	-0.0152104	-0.00879366	0.667993
						6.16633	0.207913	0.118142	0.0897708	43.1771	0.0080588	0.853056	0.0904791	0.145805	-0.183441	0.419725	-0.0208691	-0.00600223	0.761883	5.5	0.130498	0.102205	0.158791	-0.171144	0.432139	-0.0159338	-0.00856531	0.678923
						6.23485	0.0958484	0.116698	-0.02085	-21.7531	0.000434722	1.07262	0.089076	0.144321	-0.184881	0.418278	-0.0212683	-0.00564491	0.769929	5.58333	0.129141	0.100939	0.157342	-0.172492	0.430774	-0.0166375	-0.00831989	0.689741
						6.24242	0.117038	0.116537	0.000501255	0.428283	2.51257e-07	1.02918	0.0889188	0.144155	-0.185042	0.418116	-0.0213109	-0.0056041	0.770812	5.66667	0.127726	0.0996142	0.155837	-0.173899	0.42935	-0.0173199	-0.00805605	0.700444
						6.28803	0.130616	0.115559	0.0150565	11.5273	0.000226697	1.00182	0.0879636	0.143155	-0.186018	0.417136	-0.0215608	-0.00535276	0.776105	5.75	0.126255	0.0982307	0.154278	-0.175362	0.427871	-0.0179796	-0.00777238	0.711027
						6.40974	0.0701999	0.112897	-0.0426975	-60.8227	0.00182308	1.12641	0.0853441	0.140451	-0.188676	0.414471	-0.0221691	-0.00463231	0.790008	5.83333	0.12473	0.0967897	0.15267	-0.176879	0.426338	-0.0186147	-0.00746735	0.721485
						6.49087	0.101458	0.111084	-0.00962642	-9.48812	9.2668e-05	1.06103	0.083543	0.138625	-0.190488	0.412656	-0.022524	-0.00410917	0.799094	5.91667	0.123153	0.0952921	0.151014	-0.178449	0.424754	-0.0192235	-0.00713938	0.731814
						6.49242	0.0753261	0.111049	-0.035723	-47.4246	0.00127614	1.11555	0.0835082	0.13859	-0.190523	0.412621	-0.0225304	-0.00409881	0.799267	6	0.121526	0.0937392	0.149314	-0.180068	0.423121	-0.019804	-0.00678678	0.74201
						6.55303	0.0755762	0.109676	-0.0341002	-45.1203	0.00116282	1.11502	0.0821351	0.137218	-0.191896	0.411248	-0.0227663	-0.00368361	0.805956	6.08333	0.119853	0.0921322	0.147574	-0.181735	0.421442	-0.0203539	-0.00640778	0.752067
						6.59848	0.102009	0.108638	-0.00662893	-6.49838	4.39427e-05	1.0599	0.0810908	0.136185	-0.192935	0.41021	-0.0229264	-0.00335815	0.810917	6.16667	0.118135	0.0904723	0.145798	-0.183448	0.419718	-0.0208711	-0.00600052	0.761984
						6.68182	0.112469	0.106716	0.0057527	5.11492	3.30936e-05	1.03847	0.0791453	0.134287	-0.194858	0.408291	-0.0231803	-0.0027287	0.81989	6.25	0.116375	0.0887612	0.14399	-0.185203	0.417954	-0.0213532	-0.00556303	0.771755
						6.69371	0.101458	0.10644	-0.00498281	-4.91122	2.48284e-05	1.06103	0.0788646	0.134016	-0.195135	0.408016	-0.0232122	-0.00263528	0.821158	6.33333	0.114577	0.0870004	0.142154	-0.186998	0.416153	-0.0217974	-0.00509325	0.781379
						6.71212	0.0753261	0.106013	-0.0306866	-40.7384	0.00094167	1.11555	0.0784285	0.133597	-0.195563	0.407589	-0.0232594	-0.00248889	0.823114	6.41667	0.112744	0.0851919	0.140295	-0.188829	0.414317	-0.0222011	-0.00458901	0.790851
						6.73428	0.130616	0.105497	0.0251192	19.2313	0.000630973	1.00182	0.0779012	0.133092	-0.19608	0.407074	-0.0233125	-0.00230972	0.825457	6.5	0.110878	0.0833378	0.138419	-0.190694	0.41245	-0.0225612	-0.00404805	0.800168
						6.78788	0.0753261	0.104244	-0.028918	-38.3905	0.000836251	1.11555	0.0766156	0.131873	-0.197336	0.405824	-0.0234245	-0.0018627	0.831078	6.58333	0.108985	0.0814403	0.136529	-0.192588	0.410557	-0.0228747	-0.003468	0.80933
						6.81542	0.101458	0.103598	-0.00214071	-2.10996	4.58265e-06	1.06103	0.0759498	0.131247	-0.197984	0.40518	-0.0234725	-0.00162535	0.83394	6.66667	0.107067	0.0795019	0.134633	-0.194507	0.408641	-0.0231381	-0.00284639	0.818332
						6.90909	0.0951319	0.101394	-0.00626175	-6.58217	3.92095e-05	1.07411	0.0736592	0.129128	-0.200196	0.402983	-0.0235855	-0.000777303	0.843541	6.75	0.10513	0.0775256	0.132734	-0.196448	0.406708	-0.0233478	-0.00218063	0.827173
						6.90909	0.0753261	0.101394	-0.0260676	-34.6063	0.000679519	1.11555	0.0736592	0.129128	-0.200196	0.402983	-0.0235855	-0.000777303	0.843541	6.83333	0.103178	0.0755146	0.13084	-0.198406	0.404761	-0.0235002	-0.00146806	0.835853
						6.93712	0.0701999	0.100732	-0.0305324	-43.4934	0.000932225	1.12641	0.0729667	0.128498	-0.20086	0.402325	-0.0236036	-0.000510924	0.846374	6.91667	0.101215	0.0734723	0.128958	-0.200376	0.402805	-0.0235911	-0.000705892	0.844369
						6.94076	0.286444	0.100646	0.185797	64.8635	0.0345206	0.714159	0.0728765	0.128416	-0.200947	0.402239	-0.0236054	-0.000475867	0.846741	7	0.0992475	0.0714027	0.127092	-0.202352	0.400847	-0.0236164	0.000108729	0.852722
						7.01826	0.101458	0.0988164	0.00264124	2.6033	6.97617e-06	1.06103	0.0709461	0.126687	-0.202786	0.400419	-0.0236127	0.000294481	0.854469	7.08333	0.0972808	0.0693102	0.125252	-0.204331	0.398892	-0.0235715	0.000978761	0.860911
						7.17274	0.0882176	0.0951786	-0.00696092	-7.89063	4.84545e-05	1.08849	0.0670451	0.123312	-0.206448	0.396805	-0.0234398	0.0019773	0.869454	7.16667	0.095321	0.0671995	0.123442	-0.206305	0.396947	-0.0234516	0.00190724	0.868936
						7.17424	0.0753261	0.0951434	-0.0198173	-26.3087	0.000392727	1.11555	0.0670069	0.12328	-0.206484	0.39677	-0.0234369	0.00199465	0.869596	7.25	0.0933744	0.0650761	0.121673	-0.208268	0.395017	-0.0232519	0.00289725	0.876798
						7.18053	0.101458	0.0949961	0.00646151	6.36868	4.17511e-05	1.06103	0.0668471	0.123145	-0.206632	0.396624	-0.0234241	0.00206755	0.870194	7.33333	0.0914481	0.0629459	0.11995	-0.210213	0.393109	-0.022967	0.00395196	0.884499
						7.18053	0.130616	0.0949961	0.0356197	27.2706	0.00126877	1.00182	0.0668471	0.123145	-0.206632	0.396624	-0.0234241	0.00206755	0.870194	7.41667	0.0895491	0.0608152	0.118283	-0.212134	0.391232	-0.0225914	0.00507457	0.89204
						7.2211	0.130616	0.0940477	0.0365682	27.9967	0.00133723	1.00182	0.0658137	0.122282	-0.207588	0.395684	-0.0233306	0.00254669	0.874028	7.5	0.0876855	0.0586913	0.11668	-0.214023	0.389394	-0.0221192	0.00626827	0.899425
						7.3428	0.101458	0.0912308	0.0102268	10.0799	0.000104588	1.06103	0.0627037	0.119758	-0.210433	0.392894	-0.022929	0.004076	0.885302	7.58333	0.0858654	0.0565819	0.115149	-0.215871	0.387602	-0.0215446	0.0075363	0.906656
						7.42394	0.101458	0.0893851	0.0120726	11.8991	0.000145747	1.06103	0.0606296	0.118141	-0.2123	0.39107	-0.0225541	0.00517581	0.892629	7.66667	0.0840978	0.0544956	0.1137	-0.217669	0.385865	-0.020861	0.00888184	0.913737
						7.47727	0.0778207	0.0881898	-0.0103691	-13.3244	0.000107519	1.11029	0.0592695	0.11711	-0.213511	0.389891	-0.0222579	0.00593548	0.897365	7.75	0.0823918	0.0524415	0.112342	-0.21941	0.384193	-0.020062	0.010308	0.920674
						7.54545	0.112928	0.0866868	0.0262414	23.2372	0.000688609	1.03754	0.0575384	0.115835	-0.215036	0.38841	-0.0218189	0.00695051	0.903327	7.83333	0.0807575	0.0504297	0.111085	-0.221082	0.382597	-0.0191407	0.0118179	0.927471
						7.66734	0.130616	0.0840837	0.0465322	35.6252	0.00216525	1.00182	0.0544788	0.113689	-0.217684	0.385851	-0.020855	0.00889308	0.913733	7.91667	0.0792053	0.0484709	0.10994	-0.222675	0.381086	-0.01809	0.0134143	0.934135
						7.69697	0.096087	0.0834698	0.0126172	13.131	0.000159193	1.07213	0.0537444	0.113195	-0.21831	0.385249	-0.0205842	0.00939096	0.916215	8	0.0777463	0.0465768	0.108916	-0.224179	0.379671	-0.0169025	0.0151	0.940674
						7.7197	0.0753261	0.0830044	-0.00767835	-10.1935	5.8957e-05	1.11555	0.0531841	0.112825	-0.218784	0.384793	-0.0203664	0.00977988	0.918107	8.08333	0.0763922	0.0447599	0.108025	-0.225581	0.378365	-0.0155708	0.0168776	0.947096
						7.75758	0.0753261	0.0822401	-0.00691407	-9.17885	4.78044e-05	1.11555	0.0522567	0.112224	-0.219565	0.384045	-0.0199834	0.0104418	0.921236	8.16667	0.0751554	0.0430335	0.107277	-0.226869	0.37718	-0.014087	0.0187492	0.95341
						7.79722	0.299884	0.0814562	0.218427	72.8374	0.0477105	0.691624	0.0512955	0.111617	-0.220366	0.383279	-0.0195554	0.0111532	0.924481	8.25	0.0740488	0.0414118	0.106686	-0.228031	0.376129	-0.0124432	0.0207166	0.959626
						7.84091	0.134631	0.0806128	0.0540184	40.1232	0.00291799	0.993793	0.0502492	0.110976	-0.22123	0.382456	-0.0190506	0.0119594	0.928021	8.33333	0.0730862	0.03991	0.106262	-0.229053	0.375225	-0.0106315	0.0227814	0.965755
						7.87018	0.130616	0.0800604	0.0505555	38.7055	0.00255586	1.00182	0.0495563	0.110564	-0.221797	0.381917	-0.0186925	0.0125129	0.930373	8.41667	0.0722818	0.0385439	0.10602	-0.229919	0.374483	-0.00864359	0.0249446	0.971811
						7.87018	0.0701999	0.0800604	-0.00986041	-14.0462	9.72276e-05	1.12641	0.0495563	0.110564	-0.221797	0.381917	-0.0186925	0.0125129	0.930373	8.5	0.0716507	0.0373305	0.105971	-0.230616	0.373917	-0.00647132	0.0272063	0.977807
						7.95455	0.125367	0.0785299	0.046837	37.3599	0.0021937	1.01235	0.0476012	0.109459	-0.22337	0.38043	-0.0175676	0.0141693	0.937062	8.58333	0.0712086	0.0362876	0.10613	-0.231127	0.373544	-0.00410647	0.0295665	0.983758
						8.07302	0.0701999	0.0765537	-0.00635371	-9.05088	4.03696e-05	1.12641	0.0449801	0.108127	-0.225413	0.378521	-0.0157436	0.0166526	0.946247	8.66667	0.0709719	0.0354338	0.10651	-0.231435	0.373379	-0.00154087	0.032024	0.989681
						8.08333	0.0958484	0.0763922	0.0194562	20.2989	0.000378543	1.07262	0.0447599	0.108025	-0.225581	0.378365	-0.0155708	0.0168776	0.947035	8.75	0.0709576	0.0347885	0.107127	-0.231524	0.37344	0.00123351	0.0345768	0.995593
						8.1483	0.0449147	0.0754172	-0.0305026	-67.9123	0.000930408	1.18072	0.0434055	0.107429	-0.226596	0.37743	-0.0144274	0.0183285	0.951966	8.83333	0.0711835	0.0343721	0.107995	-0.231376	0.373743	0.00422451	0.0372222	1.00151
						8.15909	0.159855	0.0752626	0.0845928	52.9183	0.00715594	0.944138	0.0431864	0.107339	-0.226757	0.377283	-0.0142283	0.0185751	0.952779	8.91667	0.0716679	0.0342056	0.10913	-0.230971	0.374307	0.00743967	0.039956	1.00746
						8.19473	0.157939	0.0747676	0.0831714	52.6605	0.00691748	0.947866	0.042475	0.10706	-0.227275	0.376811	-0.0135518	0.0194008	0.955452	9	0.0724298	0.0343109	0.110549	-0.230292	0.375151	0.0108862	0.0427731	1.01347
						8.22727	0.104121	0.0743369	0.0297842	28.6054	0.000887101	1.05555	0.0418429	0.106831	-0.227728	0.376402	-0.0129078	0.0201704	0.957878	9.08333	0.0734889	0.0347106	0.112267	-0.229316	0.376294	0.0145706	0.0456669	1.01954
						8.23529	0.101458	0.074234	0.0272236	26.8325	0.000741124	1.06103	0.0416897	0.106778	-0.227836	0.376304	-0.0127453	0.0203624	0.958474	9.16667	0.0748651	0.0354278	0.114302	-0.228025	0.377755	0.0184992	0.0486295	1.02572
						8.27586	0.0701999	0.073734	-0.00353407	-5.03429	1.24897e-05	1.12641	0.0409322	0.106536	-0.228364	0.375832	-0.0118993	0.021347	0.961476	9.25	0.076579	0.0364861	0.116672	-0.226397	0.379555	0.0226772	0.0516514	1.03203
						8.43813	0.0701999	0.072102	-0.0019021	-2.70954	3.61798e-06	1.12641	0.038216	0.105988	-0.230115	0.37432	-0.00810196	0.0255178	0.9733	9.33333	0.0786517	0.0379099	0.119393	-0.224411	0.381714	0.0271091	0.0547214	1.0385
						8.4787	0.0701999	0.0717947	-0.00159472	-2.27168	2.54312e-06	1.12641	0.0376252	0.105964	-0.230455	0.374044	-0.0070445	0.0266189	0.976218	9.41667	0.0811043	0.0397235	0.122485	-0.222045	0.384254	0.0317984	0.0578265	1.04515
						8.55303	0.107387	0.0713465	0.0360402	33.5611	0.00129889	1.04886	0.036646	0.106047	-0.230963	0.373656	-0.00498921	0.0286969	0.981537	9.5	0.0839586	0.0419519	0.125965	-0.219277	0.387194	0.0367474	0.0609521	1.05202
						8.55984	0.157939	0.0713132	0.0866258	54.8476	0.00750403	0.947866	0.0365633	0.106063	-0.231002	0.373629	-0.0047932	0.0288912	0.982023	9.58333	0.0872362	0.0446198	0.129853	-0.216084	0.390557	0.0419572	0.0640813	1.05915
						8.60041	0.0701999	0.0711428	-0.000942882	-1.34314	8.89026e-07	1.12641	0.0360967	0.106189	-0.231207	0.373493	-0.00359747	0.0300621	0.984912	9.66667	0.0909587	0.0477521	0.134165	-0.212445	0.394363	0.0474273	0.0671957	1.06658
						8.64097	0.0701999	0.071022	-0.000822003	-1.17095	6.75689e-07	1.12641	0.0356757	0.106368	-0.231363	0.373407	-0.00235377	0.031256	0.987796	9.75	0.0951479	0.0513735	0.138922	-0.208337	0.398633	0.0531555	0.0702747	1.07433
						8.76268	0.0701999	0.070976	-0.000776072	-1.10552	6.02287e-07	1.12641	0.0347099	0.107242	-0.231518	0.37347	0.00167437	0.0349734	0.996432	9.83333	0.099825	0.0555083	0.144142	-0.203739	0.403389	0.0591381	0.0732957	1.08245
						8.88152	0.0454799	0.0714309	-0.0259509	-57.0602	0.000673452	1.17949	0.0342439	0.108618	-0.231175	0.374036	0.00605601	0.0387926	1.00489	9.91667	0.105011	0.0601803	0.149842	-0.198628	0.408651	0.0653692	0.0762342	1.09098
						8.88438	0.0701999	0.0714483	-0.0012484	-1.77835	1.55851e-06	1.12641	0.0342391	0.108658	-0.23116	0.374057	0.00616697	0.0388867	1.00509	10	0.110727	0.0654123	0.156041	-0.192985	0.414438	0.0718408	0.0790642	1.09996
						8.9697	0.0755762	0.0721194	0.00345672	4.57382	1.19489e-05	1.11502	0.0342398	0.109999	-0.230572	0.374811	0.00960569	0.0417394	1.01122	10.0833	0.116991	0.0712264	0.162756	-0.186788	0.42077	0.0785427	0.0817577	1.10945
						9.04665	0.101458	0.0729849	0.0284728	28.0637	0.0008107	1.06103	0.034497	0.111473	-0.229783	0.375753	0.0129191	0.0443842	1.0168	10.1667	0.123823	0.0776434	0.170003	-0.180019	0.427665	0.0854625	0.0842854	1.11948
						9.12779	0.0701999	0.0741823	-0.00398232	-5.67282	1.58589e-05	1.12641	0.0350522	0.113312	-0.228668	0.377033	0.0166357	0.0472394	1.02276	10.25	0.13124	0.0846825	0.177798	-0.172659	0.43514	0.0925849	0.0866168	1.1301
						9.24949	0.130616	0.0765675	0.0540484	41.3796	0.00292122	1.00182	0.0364786	0.116656	-0.226408	0.379543	0.022651	0.0516329	1.03193	10.3333	0.139259	0.0923615	0.186157	-0.164693	0.443211	0.0998923	0.0887204	1.14137
						9.37034	0.0458564	0.0796927	-0.0338363	-73.7875	0.00114489	1.17867	0.0386657	0.12072	-0.223409	0.382794	0.0291596	0.0560968	1.04136	10.4167	0.147894	0.100696	0.195091	-0.156104	0.451892	0.107364	0.0905643	1.15333
						9.3712	0.0701999	0.0797177	-0.00951772	-13.558	9.0587e-05	1.12641	0.0386841	0.120751	-0.223385	0.38282	0.0292077	0.0561287	1.04143	10.5	0.157157	0.1097	0.204614	-0.146881	0.461195	0.114978	0.0921164	1.16604
						9.69574	0.130616	0.0923662	0.0382497	29.2841	0.00146304	1.00182	0.0489588	0.135774	-0.211067	0.395799	0.0493966	0.0682751	1.06918	10.5833	0.16706	0.119384	0.214736	-0.137013	0.471133	0.122708	0.0933449	1.17954
						9.69574	0.101458	0.0923662	0.00909149	8.96087	8.26552e-05	1.06103	0.0489588	0.135774	-0.211067	0.395799	0.0493966	0.0682751	1.06918	10.6667	0.177611	0.129757	0.225464	-0.12649	0.481711	0.130526	0.0942191	1.1939
						9.85801	0.101458	0.101307	0.000150738	0.148572	2.27219e-08	1.06103	0.0568349	0.145779	-0.20228	0.404894	0.0609578	0.0741756	1.08487	10.75	0.188816	0.140825	0.236806	-0.115306	0.492938	0.138401	0.0947095	1.20916
						9.89858	0.101458	0.103841	-0.00238363	-2.34938	5.68168e-06	1.06103	0.0591195	0.148563	-0.199782	0.407465	0.063996	0.0756048	1.08903	10.8333	0.200678	0.152591	0.248766	-0.103459	0.504816	0.146299	0.0947888	1.22538
						10.0186	0.510565	0.11208	0.398486	78.0479	0.158791	0.385589	0.0666616	0.157498	-0.191647	0.415806	0.0733204	0.0796796	1.10198	10.9167	0.213199	0.165053	0.261345	-0.0909479	0.517345	0.154187	0.0944324	1.24262
						10.0203	0.130616	0.1122	0.0184158	14.0992	0.00033914	1.00182	0.0667731	0.157627	-0.191528	0.415928	0.0734513	0.0797335	1.10216	11	0.226375	0.178209	0.274541	-0.0777752	0.530525	0.162025	0.0936188	1.26094
						10.1014	0.101458	0.118425	-0.0169673	-16.7236	0.00028789	1.06103	0.0725672	0.164283	-0.185368	0.422218	0.0800266	0.0823214	1.11152	11.0833	0.240201	0.19205	0.288351	-0.0639468	0.544348	0.169777	0.0923305	1.28037
						10.1036	0.0464205	0.118597	-0.0721762	-155.484	0.0052094	1.17745	0.0727279	0.164465	-0.185198	0.422391	0.080203	0.0823877	1.11177	11.1667	0.254667	0.206567	0.302767	-0.0494721	0.558807	0.1774	0.0905544	1.30099
						10.1826	0.157939	0.125192	0.0327473	20.7342	0.00107239	0.947866	0.0789369	0.171446	-0.178661	0.429045	0.0868054	0.084746	1.1214	11.25	0.269763	0.221746	0.317779	-0.0343637	0.573889	0.184855	0.0882826	1.32283
						10.1826	0.101458	0.125192	-0.023734	-23.393	0.000563304	1.06103	0.0789369	0.171446	-0.178661	0.429045	0.0868054	0.084746	1.1214	11.3333	0.285471	0.237568	0.333374	-0.0186377	0.589579	0.1921	0.0855123	1.34596
						10.2423	0.313581	0.130533	0.183047	58.3733	0.0335063	0.66903	0.0840087	0.177058	-0.173361	0.434428	0.0919219	0.0864114	1.12904	11.4167	0.301772	0.254012	0.349533	-0.00231362	0.605858	0.199094	0.0822466	1.37043
						10.3854	0.101458	0.14458	-0.0431228	-42.5033	0.00185958	1.06103	0.0974908	0.19167	-0.159401	0.448562	0.104543	0.0899049	1.1487	11.5	0.318645	0.271054	0.366235	0.0145855	0.622704	0.205794	0.0784949	1.39628
						10.4665	0.0701999	0.15336	-0.0831604	-118.462	0.00691566	1.12641	0.106003	0.200718	-0.150663	0.457383	0.111905	0.0915301	1.16078	11.5833	0.336062	0.288666	0.383458	0.0320332	0.640091	0.212163	0.0742725	1.42355
						10.7322	0.32607	0.186366	0.139705	42.845	0.0195174	0.648754	0.138401	0.23433	-0.117752	0.490484	0.136714	0.0946383	1.20576	11.6667	0.353995	0.306817	0.401172	0.0500001	0.65799	0.218161	0.0696009	1.4523
						10.8368	0.0469838	0.201184	-0.1542	-328.199	0.0237777	1.17623	0.153093	0.249275	-0.102954	0.505322	0.146627	0.0947829	1.22602	11.75	0.372411	0.325474	0.419348	0.0684533	0.676369	0.223751	0.0645079	1.48256
						10.9939	0.101458	0.22539	-0.123933	-122.152	0.0153594	1.06103	0.177225	0.273556	-0.0787594	0.52954	0.161455	0.093694	1.2595	11.8333	0.391275	0.344599	0.43795	0.0873573	0.695192	0.228901	0.0590269	1.51438
						10.9939	0.101458	0.22539	-0.123933	-122.152	0.0153594	1.06103	0.177225	0.273556	-0.0787594	0.52954	0.161455	0.093694	1.2595	11.9167	0.410548	0.364155	0.456941	0.106674	0.714422	0.233579	0.0531967	1.54779
						10.9952	0.502833	0.225604	0.277229	55.1335	0.0768562	0.395251	0.177438	0.27377	-0.0785459	0.529754	0.161579	0.0936779	1.2598	12	0.430191	0.384099	0.476283	0.126362	0.734019	0.237759	0.0470609	1.58282
						11.018	0.651585	0.22931	0.422275	64.8074	0.178316	0.230341	0.181144	0.277475	-0.0748402	0.533459	0.16371	0.0933809	1.26498	12.0833	0.45016	0.404388	0.495932	0.14638	0.75394	0.241416	0.0406673	1.6195
						11.1968	0.101458	0.260046	-0.158588	-156.31	0.0251502	1.06103	0.211972	0.308119	-0.0440895	0.564181	0.180114	0.0897916	1.30867	12.1667	0.470412	0.424979	0.515844	0.166683	0.774141	0.244531	0.034067	1.65785
						11.1968	0.273509	0.260046	0.0134632	4.92239	0.000181257	0.736188	0.211972	0.308119	-0.0440895	0.564181	0.180114	0.0897916	1.30867	12.25	0.4909	0.445825	0.535974	0.187224	0.794575	0.247089	0.0273138	1.6979
						11.3185	0.101458	0.282623	-0.181165	-178.562	0.0328208	1.06103	0.234697	0.330548	-0.0214892	0.586735	0.190824	0.0860432	1.34168	12.3333	0.511577	0.466879	0.556275	0.207957	0.815197	0.249081	0.0204629	1.73967
						11.4402	0.101458	0.306473	-0.205015	-202.07	0.0420312	1.06103	0.258758	0.354188	0.00239392	0.610551	0.201014	0.0812375	1.37751	12.4167	0.532397	0.488095	0.576699	0.228835	0.835959	0.250499	0.0135703	1.78317
						11.5213	0.101458	0.323046	-0.221588	-218.404	0.0491012	1.06103	0.275502	0.370589	0.0189937	0.627097	0.207455	0.0774598	1.40305	12.5	0.553311	0.509423	0.597199	0.249809	0.856813	0.251343	0.00669157	1.82841
						11.8053	0.101458	0.384875	-0.283418	-279.346	0.0803255	1.06103	0.33811	0.431641	0.080944	0.688806	0.227218	0.0609135	1.50343	12.5833	0.574272	0.530817	0.617726	0.270832	0.877711	0.251616	-0.00011873	1.87539
						11.8458	0.0701999	0.394142	-0.323942	-461.457	0.104939	1.12641	0.347508	0.440777	0.0902314	0.698053	0.229634	0.058173	1.51923	12.6667	0.595232	0.552229	0.638234	0.291857	0.898606	0.251326	-0.00680824	1.92412
						11.9428	0.926575	0.416678	0.509897	55.0303	0.259995	0.0420038	0.370377	0.462979	0.112818	0.720538	0.234947	0.0513008	1.55855	12.75	0.616144	0.573613	0.658676	0.312836	0.919453	0.250486	-0.0133274	1.97459
						11.9439	0.184724	0.416921	-0.232197	-125.699	0.0539154	0.896428	0.370624	0.463219	0.113062	0.720781	0.235	0.0512251	1.55898	12.8333	0.636964	0.594921	0.679008	0.333724	0.940205	0.249111	-0.0196304	2.02681
						11.9675	0.411442	0.4225	-0.0110571	-2.68739	0.000122259	0.518516	0.376288	0.468711	0.118653	0.726346	0.236192	0.0494838	1.56892	12.9167	0.657648	0.61611	0.699186	0.354477	0.960819	0.247221	-0.0256754	2.08075
						11.978	0.541629	0.424982	0.116647	21.5363	0.0136065	0.347975	0.378809	0.471155	0.121141	0.728823	0.236708	0.0487045	1.57337	13	0.678154	0.637137	0.719171	0.375054	0.981254	0.24484	-0.0314253	2.13641
						12.0081	0.101458	0.432121	-0.330664	-325.913	0.109338	1.06103	0.38606	0.478183	0.128298	0.735945	0.238138	0.0464489	1.58625	13.0833	0.698442	0.65796	0.738924	0.395414	1.00147	0.241993	-0.0368481	2.19377
						12.1116	0.616027	0.45701	0.159018	25.8134	0.0252866	0.265736	0.411351	0.502668	0.153247	0.760773	0.242536	0.0384458	1.63227	13.1667	0.718474	0.67854	0.758408	0.415519	1.02143	0.238708	-0.0419171	2.25281
						12.2921	0.347929	0.501323	-0.153394	-44.0877	0.0235296	0.61402	0.456436	0.546209	0.197675	0.80497	0.248166	0.0238623	1.71872	13.25	0.738215	0.698839	0.777592	0.435333	1.0411	0.235017	-0.0466107	2.31351
						12.4544	0.101458	0.541848	-0.440391	-434.064	0.193944	1.06103	0.497731	0.585966	0.238313	0.845383	0.250951	0.0104538	1.80336	13.3333	0.757633	0.718823	0.796443	0.454824	1.06044	0.230951	-0.0509129	2.37584
						12.5355	0.157939	0.562237	-0.404298	-255.983	0.163457	0.947866	0.518531	0.605942	0.258761	0.865712	0.251528	0.00377916	1.84815	13.4167	0.776698	0.73846	0.814936	0.473961	1.07943	0.226543	-0.0548128	2.43977
						12.8195	0.130616	0.63351	-0.502894	-385.017	0.252902	1.00182	0.591384	0.675635	0.330258	0.936762	0.249376	-0.0185989	2.01794	13.5	0.795382	0.757719	0.833045	0.492718	1.09805	0.221827	-0.0583047	2.50528
						12.9329	0.961689	0.661656	0.300033	31.1985	0.0900195	0.0288438	0.620218	0.703094	0.358499	0.964813	0.246795	-0.0268191	2.09139	13.5833	0.813661	0.776574	0.850749	0.511068	1.11625	0.216837	-0.0613874	2.57232
						12.9412	0.424053	0.6637	-0.239646	-56.5132	0.0574304	0.500513	0.622314	0.705086	0.36055	0.96685	0.246571	-0.0273987	2.09688	13.6667	0.831515	0.795	0.86803	0.528991	1.13404	0.211607	-0.0640642	2.64088
						12.9817	0.93609	0.673679	0.262411	28.0326	0.0688595	0.038194	0.632547	0.714812	0.370564	0.976795	0.245402	-0.0301926	2.12401	13.75	0.848923	0.812976	0.884871	0.546468	1.15138	0.20617	-0.0663423	2.7109
						12.9857	1.08528	0.674652	0.410628	37.8362	0.168616	0.0021384	0.633544	0.715759	0.37154	0.977764	0.245282	-0.0304616	2.12668	13.8333	0.865872	0.830484	0.901259	0.563482	1.16826	0.200561	-0.0682323	2.78235
						13.0054	1.12361	0.679472	0.444138	39.5277	0.197258	6.26168e-05	0.638489	0.720455	0.376377	0.982568	0.24467	-0.0317859	2.14001	13.9167	0.882346	0.847507	0.917185	0.58002	1.18467	0.194809	-0.069748	2.8552
						13.0106	1.13316	0.680739	0.45242	39.9256	0.204684	2.67532e-06	0.639789	0.721689	0.377648	0.98383	0.244504	-0.0321314	2.14353	14	0.898337	0.864034	0.932639	0.596072	1.2006	0.188946	-0.0709057	2.92939
						13.022	1.15345	0.683522	0.469933	40.7413	0.220837	0.000481005	0.642645	0.724399	0.380441	0.986603	0.244134	-0.0328869	2.1513	14.0833	0.913835	0.880054	0.947616	0.611629	1.21604	0.183001	-0.0717238	3.0049
						13.0396	0.112566	0.687815	-0.575249	-511.031	0.330911	1.03827	0.64705	0.72858	0.384749	0.990881	0.243545	-0.0340422	2.16337	14.1667	0.928835	0.895558	0.962112	0.626685	1.23099	0.177001	-0.0722222	3.08169
						13.052	0.302131	0.690839	-0.388708	-128.655	0.151094	0.687891	0.650154	0.731524	0.387784	0.993894	0.243117	-0.0348486	2.17194	14.25	0.943334	0.910543	0.976126	0.641237	1.24543	0.170972	-0.0724222	3.1597
						13.0629	0.130616	0.693485	-0.562869	-430.935	0.316822	1.00182	0.652871	0.734099	0.390439	0.996531	0.242733	-0.035549	2.17948	14.3333	0.95733	0.925005	0.989656	0.655284	1.25938	0.164938	-0.0723459	3.23889
						13.1034	0.709508	0.703302	0.00620579	0.874661	3.85118e-05	0.178097	0.662951	0.743653	0.400292	1.00631	0.241239	-0.038105	2.20781	14.4167	0.970824	0.938944	1.0027	0.668825	1.27282	0.158921	-0.0720156	3.31924
						13.1348	0.828211	0.710856	0.117355	14.1698	0.0137723	0.0919981	0.670711	0.751	0.407873	1.01384	0.240013	-0.0400243	2.23	14.5	0.983818	0.952361	1.01528	0.681863	1.28577	0.152942	-0.071454	3.40068
						13.144	0.312311	0.713057	-0.400746	-128.316	0.160597	0.671108	0.672973	0.753141	0.410082	1.01603	0.239643	-0.0405756	2.23654	14.5833	0.996316	0.965261	1.02737	0.694403	1.29823	0.147018	-0.0706835	3.48319
						13.1452	1.32779	0.713339	0.61445	46.2762	0.377548	0.0385202	0.673263	0.753416	0.410365	1.01631	0.239595	-0.0406461	2.23738	14.6667	1.00832	0.977647	1.039	0.706449	1.3102	0.141166	-0.0697259	3.56672
						13.2084	1.03858	0.728392	0.310193	29.8669	0.0962197	0.00863757	0.688735	0.768048	0.425473	1.03131	0.23691	-0.0443139	2.28292	14.75	1.01985	0.989528	1.05016	0.718008	1.32168	0.135402	-0.0686027	3.65123
						13.226	1.27663	0.732556	0.544074	42.618	0.296016	0.0210558	0.693018	0.772094	0.429652	1.03546	0.236121	-0.045297	2.29578	14.8333	1.03089	1.00091	1.06087	0.729088	1.3327	0.129737	-0.0673343	3.73668
						13.2657	0.157939	0.741904	-0.583965	-369.741	0.341015	0.947866	0.702634	0.781174	0.439036	1.04477	0.234278	-0.0474526	2.32508	14.9167	1.04147	1.01181	1.07114	0.739699	1.34325	0.124183	-0.0659404	3.82304
						13.3874	0.694374	0.77005	-0.0756756	-10.8984	0.0057268	0.191099	0.731611	0.808489	0.467288	1.07281	0.228126	-0.0534906	2.41709	15	1.05159	1.02223	1.08096	0.749849	1.35334	0.11875	-0.0644393	3.91025
						13.5903	1.00152	0.815163	0.186359	18.6075	0.0347295	0.0169005	0.778123	0.852203	0.512575	1.11775	0.21641	-0.0616255	2.57791	15.0833	1.06127	1.03218	1.09036	0.75955	1.36298	0.113445	-0.0628486	3.99829
						13.6714	0.765263	0.832516	-0.0672523	-8.78812	0.00452287	0.134146	0.796033	0.868998	0.529996	1.13504	0.211303	-0.0642042	2.64475	15.1667	1.0705	1.04168	1.09933	0.768813	1.3722	0.108277	-0.0611844	4.08712
						13.8742	1.05503	0.874018	0.181011	17.157	0.032765	0.00585128	0.838902	0.909135	0.57166	1.17638	0.197753	-0.0690221	2.81788	15.25	1.07932	1.05074	1.1079	0.777649	1.38099	0.10325	-0.0594617	4.1767
						13.896	1.1848	0.87831	0.306486	25.8682	0.0939335	0.00283796	0.843336	0.913284	0.575968	1.18065	0.196245	-0.0694066	2.83696	15.3333	1.08772	1.05937	1.11607	0.78607	1.38936	0.0983678	-0.0576945	4.26699
						13.9519	1.06151	0.889176	0.172335	16.2349	0.0296994	0.00490174	0.854566	0.923786	0.586876	1.19148	0.192338	-0.0702808	2.88638	15.4167	1.09572	1.06758	1.12385	0.79409	1.39734	0.0936348	-0.0558952	4.35797
						13.9778	0.779995	0.894132	-0.114137	-14.633	0.0130271	0.123572	0.859688	0.928576	0.591851	1.19641	0.190514	-0.0706318	2.90947	15.5	1.10333	1.0754	1.13125	0.80172	1.40493	0.0890526	-0.0540753	4.4496
						13.9882	0.82063	0.896101	-0.075471	-9.19672	0.00569588	0.0966545	0.861723	0.930479	0.593828	1.19837	0.189782	-0.0707628	2.91874	15.5833	1.11056	1.08283	1.13829	0.808973	1.41215	0.0846225	-0.0522452	4.54185
						14.0079	0.888708	0.899822	-0.0111134	-1.25052	0.000123509	0.0589591	0.865569	0.934074	0.597563	1.20208	0.188387	-0.0709972	2.93641	15.6667	1.11744	1.08989	1.14498	0.815863	1.41901	0.0803451	-0.0504141	4.63468
						14.012	1.17462	0.900601	0.27402	23.3284	0.0750869	0.00185745	0.866375	0.934828	0.598346	1.20286	0.188093	-0.0710441	2.94014	15.75	1.12396	1.0966	1.15132	0.822402	1.42551	0.07622	-0.0485902	4.72808
						14.013	0.0258842	0.900796	-0.874912	-3380.1	0.765471	1.22244	0.866576	0.935016	0.598541	1.20305	0.18802	-0.0710557	2.94107	15.8333	1.13014	1.10296	1.15733	0.828603	1.43168	0.0722463	-0.0467808	4.822
						14.0224	0.2023	0.902546	-0.700246	-346.143	0.490344	0.863456	0.868385	0.936707	0.600297	1.20479	0.187357	-0.0711578	2.94948	15.9167	1.136	1.10899	1.16302	0.834478	1.43753	0.0684226	-0.0449923	4.91643
						14.0265	1.19802	0.903321	0.294695	24.5986	0.0868453	0.00442136	0.869186	0.937456	0.601076	1.20557	0.187062	-0.0712019	2.95322	16	1.14155	1.1147	1.1684	0.840041	1.44306	0.0647468	-0.04323	5.01133
						14.0327	1.20767	0.904482	0.303187	25.1052	0.0919226	0.00579827	0.870386	0.938578	0.602241	1.20672	0.186619	-0.0712664	2.95883	16.0833	1.1468	1.12011	1.17349	0.845303	1.44829	0.0612167	-0.0414987	5.10668
						14.0327	0.961791	0.904482	0.0573093	5.9586	0.00328436	0.0288089	0.870386	0.938578	0.602241	1.20672	0.186619	-0.0712664	2.95883	16.1667	1.15176	1.12523	1.17829	0.850276	1.45324	0.0578294	-0.0398025	5.20245
						14.0731	0.652167	0.911961	-0.259794	-39.8355	0.0674929	0.229782	0.878117	0.945806	0.609748	1.21417	0.183733	-0.0716411	2.99552	16.25	1.15644	1.13007	1.18281	0.854973	1.45791	0.0545819	-0.0381445	5.29863
						14.0773	1.2712	0.912722	0.358483	28.2002	0.12851	0.0195109	0.878903	0.94654	0.610512	1.21493	0.183436	-0.0716752	2.99929	16.3333	1.16086	1.13465	1.18707	0.859404	1.46231	0.0514709	-0.0365276	5.39518
						14.0824	1.07899	0.913671	0.165314	15.3213	0.0273289	0.00276025	0.879884	0.947457	0.611464	1.21588	0.183065	-0.0717167	3.00402	16.4167	1.16502	1.13897	1.19108	0.863582	1.46646	0.0484928	-0.034954	5.4921
						14.0949	1.29396	0.91594	0.378025	29.2145	0.142903	0.0263874	0.88223	0.949651	0.613742	1.21814	0.182173	-0.0718113	3.01539	16.5	1.16894	1.14305	1.19484	0.867518	1.47037	0.0456439	-0.0334253	5.58935
						14.1104	1.13323	0.918761	0.214467	18.9253	0.0459959	2.90662e-06	0.885146	0.952377	0.616574	1.22095	0.181057	-0.0719197	3.02964	16.5833	1.17263	1.1469	1.19837	0.871221	1.47405	0.0429206	-0.0319428	5.68691
						14.1166	1.14441	0.919885	0.224529	19.6196	0.0504134	0.000166182	0.886307	0.953463	0.617702	1.22207	0.18061	-0.07196	3.03536	16.6667	1.1761	1.15052	1.20168	0.874702	1.4775	0.0403188	-0.0305073	5.78478
						14.1176	1.18712	0.920072	0.267053	22.4958	0.0713171	0.00309154	0.886501	0.953644	0.61789	1.22225	0.180535	-0.0719665	3.03631	16.75	1.17936	1.15394	1.20477	0.877971	1.48074	0.0378347	-0.0291195	5.88293
						14.1259	1.16067	0.921565	0.239106	20.6007	0.0571717	0.000849621	0.888044	0.955087	0.619388	1.22374	0.179939	-0.0720172	3.04394	16.8333	1.18241	1.15716	1.20766	0.881038	1.48378	0.0354643	-0.0277794	5.98133
						14.1901	1.25866	0.93297	0.325689	25.8759	0.106073	0.0161637	0.899832	0.966109	0.630836	1.2351	0.175304	-0.0723078	3.10348	16.9167	1.18527	1.16019	1.21035	0.883913	1.48663	0.0332035	-0.0264871	6.07999
						14.2799	0.600151	0.948417	-0.348266	-58.0297	0.121289	0.282356	0.915795	0.981039	0.646339	1.2505	0.168805	-0.0724255	3.18794	17	1.18795	1.16303	1.21286	0.886603	1.48929	0.0310484	-0.0252423	6.17887
						14.4016	0.330485	0.968425	-0.63794	-193.032	0.406968	0.641662	0.936466	1.00038	0.666418	1.27043	0.160005	-0.072093	3.30459	17.0833	1.19045	1.1657	1.21519	0.889118	1.49178	0.0289951	-0.0240445	6.27797
						14.4828	1.04484	0.981171	0.0636714	6.09388	0.00405405	0.00751357	0.949628	1.01271	0.679207	1.28313	0.154175	-0.0715881	3.38368	17.1667	1.19278	1.16821	1.21735	0.891466	1.4941	0.0270397	-0.022893	6.37728
						14.5639	1.07471	0.993445	0.0812688	7.5619	0.00660462	0.00322729	0.962298	1.02459	0.691522	1.29537	0.148394	-0.0708807	3.46379	17.25	1.19496	1.17056	1.21935	0.893656	1.49626	0.0251784	-0.0217871	6.47677
						14.8073	1.18712	1.02749	0.159632	13.4469	0.0254823	0.00309154	0.997409	1.05758	0.725678	1.32931	0.131495	-0.0677449	3.70983	17.3333	1.19698	1.17276	1.2212	0.895694	1.49827	0.0234073	-0.0207259	6.57643
						14.9534	1.11001	1.04599	0.0640197	5.76749	0.00409852	0.000462863	1.01646	1.07552	0.744229	1.34775	0.121773	-0.0652909	3.86131	17.4167	1.19886	1.17482	1.2229	0.897588	1.50013	0.0217228	-0.0197083	6.67626
						14.9586	1.11986	1.04662	0.0732391	6.54003	0.00536396	0.000136076	1.01711	1.07613	0.74486	1.34838	0.121435	-0.0651977	3.86673	17.5	1.2006	1.17675	1.22446	0.899346	1.50186	0.0201214	-0.0187333	6.77624
						14.9669	1.13517	1.04762	0.0875434	7.71194	0.00766384	1.32715e-05	1.01814	1.07711	0.745867	1.34938	0.120895	-0.0650479	3.87541	17.5833	1.20222	1.17855	1.22589	0.900973	1.50346	0.0185995	-0.0177997	6.87636
						14.9762	1.15177	1.04875	0.10302	8.9445	0.0106131	0.000409794	1.0193	1.0782	0.746994	1.3505	0.12029	-0.0648782	3.88518	17.6667	1.20371	1.18022	1.22719	0.902477	1.50493	0.0171537	-0.0169063	6.9766
						15.0101	1.11745	1.05279	0.0646511	5.78562	0.00417977	0.000198172	1.02346	1.08213	0.751054	1.35454	0.118097	-0.0642502	3.92086	17.75	1.20508	1.18178	1.22837	0.903863	1.50629	0.0157807	-0.0160519	7.07697
						15.0217	0.452756	1.05416	-0.601405	-132.832	0.361688	0.460725	1.02487	1.08345	0.752424	1.3559	0.117353	-0.0640321	3.93309	17.8333	1.20634	1.18323	1.22944	0.905138	1.50754	0.0144773	-0.0152352	7.17745
						15.0497	1.05711	1.05742	-0.000302648	-0.0286296	9.15956e-08	0.0055366	1.02822	1.08662	0.755689	1.35915	0.11557	-0.0635001	3.96261	17.9167	1.20749	1.18458	1.23041	0.906307	1.50868	0.0132405	-0.0144549	7.27802
						15.0559	1.27262	1.05813	0.214487	16.854	0.0460047	0.0199087	1.02896	1.08731	0.756408	1.35986	0.115175	-0.0633807	3.96918	18	1.20855	1.18582	1.23127	0.907376	1.50972	0.0120672	-0.0137098	7.37869
						15.0559	1.07041	1.05813	0.012277	1.14694	0.000150725	0.00373465	1.02896	1.08731	0.756408	1.35986	0.115175	-0.0633807	3.96918	18.0833	1.2095	1.18698	1.23203	0.908349	1.51066	0.0109546	-0.0129986	7.47945
						15.0913	1.22048	1.06217	0.158308	12.971	0.0250615	0.00791246	1.0331	1.09123	0.760452	1.36388	0.112947	-0.0626928	4.00666	18.1667	1.21037	1.18804	1.23271	0.909232	1.51151	0.00989983	-0.01232	7.58027
						15.1087	1.1695	1.06413	0.105374	9.01014	0.0111037	0.00144251	1.03512	1.09314	0.76242	1.36584	0.111855	-0.0623483	4.02523	18.25	1.21116	1.18902	1.23329	0.91003	1.51228	0.00890035	-0.0116728	7.68117
						15.1263	1.19808	1.06609	0.131987	11.0166	0.0174205	0.00442929	1.03714	1.09504	0.764385	1.36779	0.11076	-0.0619978	4.04398	18.3333	1.21186	1.18992	1.2338	0.910746	1.51297	0.00795353	-0.0110557	7.78213
						15.1326	0.961894	1.06678	-0.104882	-10.9037	0.0110003	0.028774	1.03784	1.09571	0.765074	1.36848	0.110375	-0.0618734	4.05061	18.4167	1.21248	1.19074	1.23423	0.911385	1.51358	0.00705693	-0.0104675	7.88315
						15.1377	1.21561	1.06735	0.148263	12.1966	0.021982	0.00707066	1.03843	1.09626	0.765646	1.36905	0.110055	-0.0617695	4.05613	18.5	1.21304	1.19149	1.23458	0.911952	1.51412	0.00620818	-0.00990705	7.98421
						15.1491	1.23246	1.0686	0.163867	13.2959	0.0268525	0.0101891	1.03972	1.09748	0.766899	1.37029	0.109353	-0.0615399	4.0683	18.5833	1.21352	1.19217	1.23487	0.91245	1.51459	0.00540502	-0.00937319	8.08532
						15.1647	1.25444	1.07029	0.184153	14.6801	0.0339122	0.0151087	1.04145	1.09912	0.768595	1.37198	0.108399	-0.0612251	4.08491	18.6667	1.21394	1.19279	1.23509	0.912882	1.51499	0.00464528	-0.00886478	8.18646
						15.1937	1.10198	1.07341	0.0285764	2.59318	0.000816611	0.000872673	1.04466	1.10215	0.771721	1.37509	0.106633	-0.0606321	4.11599	18.75	1.21429	1.19334	1.23525	0.913253	1.51534	0.00392688	-0.00838073	8.28764
						15.2051	1.30686	1.07462	0.232247	17.7713	0.0539385	0.0307441	1.0459	1.10333	0.772935	1.3763	0.105943	-0.0603973	4.12823	18.8333	1.21459	1.19384	1.23535	0.913565	1.51562	0.00324784	-0.00791998	8.38884
						15.213	1.11745	1.07545	0.0419913	3.75779	0.00176327	0.000198172	1.04677	1.10414	0.773775	1.37713	0.105465	-0.0602333	4.13675	18.9167	1.21484	1.19428	1.2354	0.913822	1.51585	0.00260626	-0.00748151	8.49007
						15.2206	1.32545	1.07625	0.249198	18.8009	0.0620995	0.0376087	1.04759	1.10492	0.774578	1.37793	0.105008	-0.0600755	4.14493	19	1.21503	1.19467	1.23539	0.914027	1.51603	0.00200033	-0.00706432	8.59131
						15.2465	1.47141	1.07895	0.392454	26.672	0.15402	0.115522	1.05036	1.10755	0.777284	1.38062	0.103459	-0.0595355	4.17283	19.0833	1.21517	1.19501	1.23534	0.914183	1.51616	0.00142831	-0.00666745	8.69257
						15.2548	1.20773	1.07981	0.127926	10.5922	0.016365	0.00580815	1.05124	1.10838	0.778141	1.38148	0.102967	-0.0593618	4.18178	19.1667	1.21527	1.1953	1.23524	0.914293	1.51624	0.00088855	-0.00628999	8.79384
						15.4158	1.07149	1.09564	-0.0241427	-2.25318	0.000582871	0.00360344	1.0675	1.12377	0.79401	1.39726	0.093682	-0.0559135	4.35698	19.25	1.21532	1.19554	1.2351	0.914358	1.51628	0.000379466	-0.00593104	8.89512
						15.4464	1.11794	1.09847	0.0194662	1.74126	0.000378932	0.000184561	1.07041	1.12653	0.796852	1.40009	0.0919849	-0.0552486	4.39048	19.3333	1.21533	1.19575	1.23491	0.914382	1.51628	-0.000100447	-0.00558976	8.99639
						15.497	1.01645	1.10306	-0.0866092	-8.52078	0.00750115	0.0132425	1.07512	1.13099	0.801448	1.40466	0.0892172	-0.054142	4.44618	19.4167	1.2153	1.19591	1.23469	0.914367	1.51624	-0.000552628	-0.00526532	9.09767
						15.8461	0.0273592	1.13106	-1.1037	-4034.12	1.21816	1.21918	1.1039	1.15822	0.829524	1.4326	0.0716505	-0.0465052	4.83638	19.5	1.21524	1.19604	1.23444	0.914315	1.51617	-0.000978447	-0.00495694	9.19894
						15.8948	1.25017	1.13449	0.115674	9.25268	0.0133805	0.0140768	1.10743	1.16156	0.832966	1.43602	0.0694124	-0.0454597	4.89152	19.5833	1.21514	1.19613	1.23415	0.914229	1.51605	-0.00137921	-0.00466387	9.30021
						15.9787	0.219128	1.14016	-0.921031	-420.316	0.848298	0.832464	1.11327	1.16705	0.838646	1.44167	0.0656739	-0.0436784	4.98693	19.6667	1.21501	1.19619	1.23383	0.91411	1.51591	-0.00175616	-0.00438538	9.40147
						15.9838	1.0201	1.14049	-0.120395	-11.8023	0.0144949	0.0124152	1.11361	1.16738	0.838982	1.44201	0.0654511	-0.0435708	4.99275	19.75	1.21485	1.19622	1.23348	0.913961	1.51574	-0.00211049	-0.00412078	9.50271
						15.9849	0.303381	1.14057	-0.837186	-275.952	0.70088	0.685819	1.11369	1.16745	0.839054	1.44208	0.0654029	-0.0435476	4.99401	19.8333	1.21466	1.19621	1.23311	0.913782	1.51554	-0.00244333	-0.00386941	9.60394
						15.9983	0.989123	1.14144	-0.152321	-15.3996	0.0232016	0.0202779	1.11459	1.1683	0.839933	1.44295	0.0648185	-0.0432647	5.00937	19.9167	1.21444	1.19618	1.23271	0.913577	1.51531	-0.00275575	-0.00363064	9.70515
						16.0097	0.535198	1.14218	-0.60698	-113.412	0.368425	0.355603	1.11535	1.16901	0.840671	1.44369	0.064327	-0.0430261	5.02238	20	1.2142	1.19612	1.23228	0.913346	1.51506	-0.00304877	-0.00340387	9.80635
						16.0211	1.04347	1.14291	-0.099435	-9.52923	0.00988732	0.00775267	1.1161	1.16972	0.841403	1.44442	0.0638382	-0.042788	5.0354	20.0833	1.21394	1.19604	1.23183	0.913091	1.51478	-0.00332337	-0.00318851	9.90752
						16.0263	1.05493	1.14324	-0.0883066	-8.37084	0.00779806	0.00586616	1.11644	1.17004	0.841734	1.44474	0.0636169	-0.0426799	5.04132	20.1667	1.21365	1.19593	1.23137	0.912814	1.51448	-0.00358049	-0.00298402	10.0087
						16.0594	1.12187	1.14532	-0.0234515	-2.09039	0.000549975	9.31382e-05	1.11859	1.17206	0.843824	1.44682	0.0622139	-0.0419916	5.07924	20.25	1.21334	1.1958	1.23088	0.912515	1.51416	-0.003821	-0.00278987	10.1098
						16.0605	1.3069	1.14539	0.161511	12.3583	0.0260858	0.0307568	1.11865	1.17212	0.843889	1.44689	0.0621705	-0.0419702	5.08042	20.3333	1.21301	1.19564	1.23038	0.912198	1.51382	-0.00404574	-0.00260556	10.2109
						16.0657	1.13335	1.14571	-0.0123586	-1.09044	0.000152734	3.3414e-06	1.11899	1.17243	0.844211	1.44721	0.0619534	-0.0418631	5.08635	20.4167	1.21267	1.19547	1.22986	0.911862	1.51347	-0.00425552	-0.00243061	10.312
						16.0812	1.16079	1.14667	0.0141199	1.21641	0.000199372	0.000856369	1.11997	1.17336	0.845171	1.44816	0.0613056	-0.0415428	5.10416	20.5	1.2123	1.19528	1.22933	0.911509	1.5131	-0.00445109	-0.00226457	10.413
						16.0967	1.34909	1.14761	0.201481	14.9345	0.0405944	0.0473375	1.12095	1.17428	0.846121	1.44911	0.0606627	-0.0412236	5.12198	20.5833	1.21192	1.19507	1.22878	0.91114	1.51271	-0.00463318	-0.002107	10.514
						16.1055	1.13733	1.14814	-0.0108116	-0.95061	0.00011689	3.37422e-05	1.1215	1.17479	0.846652	1.44964	0.0603028	-0.0410444	5.13202	20.6667	1.21153	1.19484	1.22822	0.910756	1.51231	-0.00480248	-0.00195749	10.615
						16.1154	1.21566	1.14874	0.0669232	5.50509	0.00447872	0.00707922	1.12211	1.17537	0.847248	1.45023	0.0598978	-0.0408423	5.14338	20.75	1.21112	1.1946	1.22765	0.910358	1.51189	-0.00495964	-0.00181565	10.7159
						16.1319	1.23996	1.14972	0.0902371	7.2774	0.00814273	0.011759	1.12313	1.17632	0.848238	1.45121	0.0592239	-0.0405049	5.16243	20.8333	1.2107	1.19435	1.22706	0.909947	1.51146	-0.00510529	-0.00168109	10.8168
						16.134	1.3886	1.14985	0.238754	17.1939	0.0570036	0.0660894	1.12326	1.17644	0.848361	1.45133	0.05914	-0.0404628	5.16481	20.9167	1.21027	1.19408	1.22647	0.909525	1.51102	-0.00524002	-0.00155346	10.9177
						16.1578	1.2754	1.15124	0.124158	9.73482	0.0154153	0.0207014	1.1247	1.17779	0.849762	1.45273	0.0581819	-0.0399806	5.19221	21	1.20983	1.19379	1.22587	0.909092	1.51057	-0.00536438	-0.00143243	11.0186
						16.1703	1.29144	1.15196	0.139474	10.7999	0.0194531	0.0255732	1.12544	1.17849	0.850484	1.45345	0.0576866	-0.0397302	5.20653	21.0833	1.20938	1.1935	1.22526	0.908648	1.51011	-0.00547893	-0.00131766	11.1194
						16.2055	1.3339	1.15397	0.17993	13.489	0.0323748	0.040957	1.12752	1.18043	0.852497	1.45545	0.0563001	-0.0390255	5.24712	21.1667	1.20892	1.19319	1.22465	0.908195	1.50964	-0.00558416	-0.00120886	11.2201
						16.2251	1.4723	1.15507	0.31723	21.5466	0.100635	0.11613	1.12865	1.18149	0.8536	1.45654	0.0555361	-0.0386348	5.26984	21.25	1.20845	1.19287	1.22402	0.907734	1.50916	-0.00568056	-0.00110572	11.3208
						16.2272	0.889547	1.15518	-0.265637	-29.8621	0.0705632	0.0585522	1.12877	1.1816	0.853713	1.45666	0.0554575	-0.0385945	5.27219	21.3333	1.20797	1.19255	1.2234	0.907264	1.50868	-0.0057686	-0.00100796	11.4215
						16.2677	1.05837	1.1574	-0.0990302	-9.35684	0.00980698	0.00535097	1.13107	1.18374	0.855938	1.45887	0.053908	-0.0377966	5.3191	21.4167	1.20749	1.19221	1.22276	0.906788	1.50819	-0.0058487	-0.000915335	11.5222
						16.2997	1.53051	1.15911	0.371402	24.2666	0.137939	0.159189	1.13283	1.18538	0.857648	1.46057	0.0527099	-0.0371749	5.35612	21.5	1.207	1.19187	1.22213	0.906305	1.50769	-0.00592129	-0.000827576	11.6228
						16.3895	1.3149	1.16369	0.151212	11.4999	0.0228651	0.0336277	1.13758	1.1898	0.862245	1.46513	0.0494509	-0.035463	5.46035	21.5833	1.2065	1.19151	1.22149	0.905816	1.50719	-0.00598676	-0.000744448	11.7233
						16.4706	1.03792	1.16759	-0.129671	-12.4934	0.0168146	0.00876238	1.14163	1.19354	0.866156	1.46902	0.0466349	-0.0339596	5.55493	21.6667	1.206	1.19115	1.22085	0.905321	1.50668	-0.00604548	-0.000665722	11.8239
						16.5923	1.04826	1.17302	-0.124752	-11.9008	0.015563	0.00693198	1.1473	1.19874	0.871605	1.47443	0.0426351	-0.0317862	5.69736	21.75	1.20549	1.19079	1.2202	0.904822	1.50617	-0.00609783	-0.00059118	11.9243
						16.714	0.904041	1.17798	-0.273934	-30.301	0.0750397	0.0517479	1.15249	1.20346	0.876584	1.47937	0.0388938	-0.0297132	5.84043	21.8333	1.20498	1.19041	1.21955	0.904319	1.50565	-0.00614413	-0.000520618	12.0248
						16.7951	1.15635	1.18103	-0.0246872	-2.13493	0.000609457	0.000616236	1.15571	1.20636	0.879657	1.48241	0.0365371	-0.0283878	5.93613	21.9167	1.20447	1.19004	1.2189	0.903811	1.50513	-0.0061847	-0.000453838	12.1252
						16.8763	1.11159	1.18391	-0.0723142	-6.50546	0.00522934	0.000397223	1.15874	1.20907	0.882543	1.48527	0.034286	-0.0271076	6.03207	22	1.20395	1.18965	1.21825	0.903301	1.50461	-0.00621986	-0.000390654	12.2255
						16.9356	0.872139	1.18589	-0.313755	-35.9753	0.0984421	0.0672804	1.16085	1.21094	0.884539	1.48725	0.0327051	-0.0262004	6.10236	22.0833	1.20343	1.18926	1.2176	0.902787	1.50408	-0.00624991	-0.000330888	12.3258
						16.9656	1.20783	1.18686	0.0209611	1.73544	0.000439368	0.00582198	1.16188	1.21185	0.885515	1.48821	0.031925	-0.0257502	6.13799	22.1667	1.20291	1.18887	1.21695	0.902272	1.50355	-0.0062751	-0.000274372	12.4261
						16.998	1.18959	1.18788	0.00171031	0.143773	2.92516e-06	0.0033722	1.16297	1.2128	0.88654	1.48923	0.0310997	-0.025272	6.1764	22.25	1.20239	1.18847	1.2163	0.901754	1.50302	-0.00629572	-0.000220946	12.5263
						16.998	1.28235	1.18788	0.0944644	7.36652	0.00892352	0.0227481	1.16297	1.2128	0.88654	1.48923	0.0310997	-0.025272	6.1764	22.3333	1.20186	1.18807	1.21565	0.901234	1.50249	-0.00631201	-0.000170456	12.6265
						17.0298	1.10815	1.18886	-0.0807108	-7.28338	0.00651424	0.000546278	1.16401	1.21371	0.887523	1.4902	0.030302	-0.0248082	6.21426	22.4167	1.20134	1.18767	1.215	0.900713	1.50196	-0.00632421	-0.000122758	12.7266
						17.0791	1.26614	1.19032	0.0758161	5.98796	0.00574807	0.018122	1.16557	1.21508	0.888995	1.49165	0.0290969	-0.0241041	6.27288	22.5	1.20081	1.18726	1.21436	0.900191	1.50143	-0.00633254	-7.77136e-05	12.8267
						17.0791	1.04484	1.19032	-0.145483	-13.9239	0.0211652	0.00751357	1.16557	1.21508	0.888995	1.49165	0.0290969	-0.0241041	6.27288	22.5833	1.20028	1.18685	1.21371	0.899668	1.50089	-0.00633723	-3.5192e-05	12.9268
						17.0806	1.19655	1.19037	0.00618531	0.516927	3.8258e-05	0.00422885	1.16562	1.21512	0.889038	1.4917	0.0290616	-0.0240834	6.27463	22.6667	1.19975	1.18644	1.21307	0.899145	1.50036	-0.00633847	4.93149e-06	13.0268
						17.093	1.36933	1.19073	0.178606	13.0433	0.0319003	0.0565536	1.166	1.21545	0.889399	1.49205	0.0287634	-0.0239085	6.28942	22.75	1.19922	1.18602	1.21242	0.898622	1.49983	-0.00633647	4.27755e-05	13.1267
						17.093	1.21571	1.19073	0.0249854	2.05521	0.00062427	0.00708779	1.166	1.21545	0.889399	1.49205	0.0287634	-0.0239085	6.28942	22.8333	1.1987	1.18561	1.21178	0.898099	1.49929	-0.00633141	7.84528e-05	13.2266
						17.0982	1.22345	1.19088	0.0325769	2.66271	0.00106126	0.00845097	1.16616	1.21559	0.889548	1.4922	0.0286398	-0.023836	6.29559	22.9167	1.19817	1.18519	1.21115	0.897577	1.49876	-0.00632345	0.00011207	13.3265
						17.1096	1.24001	1.1912	0.04881	3.93626	0.00238242	0.0117694	1.16651	1.21589	0.889875	1.49252	0.0283691	-0.023677	6.30916	23	1.19764	1.18477	1.21051	0.897055	1.49823	-0.00631278	0.00014373	13.4263
						17.1179	1.03654	1.19143	-0.154897	-14.9437	0.023993	0.00902229	1.16676	1.21611	0.890111	1.49276	0.0281735	-0.0235619	6.31903	23.0833	1.19712	1.18435	1.20988	0.896534	1.4977	-0.00629955	0.00017353	13.5261
						17.121	1.25596	1.19152	0.0644381	5.13058	0.00415226	0.0154845	1.16686	1.21619	0.890199	1.49284	0.0281003	-0.0235188	6.32273	23.1667	1.19659	1.18393	1.20925	0.896014	1.49717	-0.00628391	0.000201561	13.6258
						17.1665	1.31448	1.19278	0.121698	9.25828	0.0148104	0.0334717	1.16821	1.21735	0.891463	1.49409	0.0270429	-0.0228949	6.37705	23.25	1.19607	1.18351	1.20862	0.895495	1.49664	-0.006266	0.000227911	13.7255
						17.1686	1.31696	1.19283	0.124123	9.425	0.0154066	0.0343858	1.16827	1.2174	0.891519	1.49415	0.0269955	-0.0228668	6.37952	23.3333	1.19555	1.18309	1.208	0.894978	1.49612	-0.00624597	0.000252663	13.8252
						17.1966	1.34914	1.19358	0.155557	11.5301	0.024198	0.0473558	1.16907	1.21809	0.89227	1.49489	0.0263614	-0.0224911	6.41289	23.4167	1.19503	1.18267	1.20738	0.894463	1.49559	-0.00622393	0.000275897	13.9248
						17.2008	1.06825	1.19369	-0.125441	-11.7426	0.0157354	0.00400336	1.16919	1.21819	0.892382	1.495	0.0262659	-0.0224344	6.41796	23.5	1.19451	1.18225	1.20677	0.893949	1.49507	-0.00620003	0.000297689	14.0244
						17.2038	1.3571	1.19377	0.163334	12.0355	0.0266781	0.0508871	1.16928	1.21826	0.892462	1.49508	0.0261987	-0.0223945	6.42154	23.5833	1.194	1.18183	1.20616	0.893437	1.49455	-0.00617436	0.00031811	14.1239
						17.2111	1.36493	1.19396	0.170969	12.5259	0.0292305	0.0544784	1.16948	1.21844	0.892652	1.49527	0.0260367	-0.0222983	6.43019	23.6667	1.19348	1.18141	1.20555	0.892928	1.49404	-0.00614704	0.000337227	14.2234
						17.2494	1.4041	1.19494	0.209154	14.896	0.0437454	0.0742956	1.17055	1.21934	0.89364	1.49624	0.0251919	-0.0217952	6.47596	23.75	1.19297	1.18099	1.20495	0.89242	1.49352	-0.00611819	0.000355107	14.3228
						17.2504	1.26582	1.19497	0.0708512	5.59727	0.0050199	0.0180353	1.17057	1.21936	0.893666	1.49627	0.0251693	-0.0217817	6.4772	23.8333	1.19246	1.18058	1.20435	0.891915	1.49301	-0.00608789	0.000371811	14.4222
						17.2649	1.28488	1.19533	0.0895482	6.96939	0.00801887	0.0235177	1.17097	1.21969	0.894031	1.49663	0.0248549	-0.0215939	6.49453	23.9167	1.19196	1.18016	1.20375	0.891413	1.4925	-0.00605625	0.000387398	14.5215
						17.2819	1.03088	1.19575	-0.164874	-15.9935	0.0271833	0.0101297	1.17142	1.22008	0.894455	1.49705	0.0244889	-0.0213751	6.51489	24	1.19145	1.17974	1.20316	0.890913	1.49199	-0.00602335	0.000401923	14.6208
						17.4037	1.06825	1.19858	-0.130325	-12.1999	0.0169846	0.00400336	1.17451	1.22264	0.897302	1.49985	0.0219804	-0.0198644	6.6606	24.0833	1.19095	1.17933	1.20258	0.890416	1.49149	-0.00598929	0.00041544	14.7201
						17.5254	0.894433	1.20111	-0.306675	-34.2871	0.0940495	0.0562119	1.17731	1.22491	0.899854	1.50236	0.0196501	-0.0184449	6.80662	24.1667	1.19045	1.17891	1.202	0.889921	1.49099	-0.00595414	0.000427999	14.8193
						17.8093	1.08108	1.20599	-0.124904	-11.5536	0.0156009	0.00254432	1.18282	1.22915	0.904782	1.50719	0.0148458	-0.0154666	7.14844	24.25	1.18996	1.1785	1.20142	0.88943	1.49049	-0.00591798	0.000439649	14.9185
						17.8905	0.831836	1.20714	-0.375304	-45.1175	0.140853	0.0898123	1.18416	1.23012	0.905951	1.50833	0.0136223	-0.0146964	7.24633	24.3333	1.18947	1.17809	1.20085	0.888941	1.49	-0.00588089	0.000450435	15.0177
						18.0122	1.09354	1.20869	-0.115147	-10.5297	0.0132589	0.00144237	1.186	1.23139	0.907524	1.50986	0.011901	-0.0136039	7.39334	24.4167	1.18898	1.17768	1.20028	0.888456	1.4895	-0.00584293	0.000460401	15.1168
						18.051	1.18503	1.20914	-0.0241154	-2.03501	0.000581552	0.00286276	1.18654	1.23175	0.907982	1.5103	0.0113799	-0.013271	7.44023	24.5	1.18849	1.17727	1.19972	0.887973	1.48902	-0.00580418	0.000469588	15.2158
						18.0933	1.16425	1.20961	-0.0453649	-3.8965	0.00205798	0.00107095	1.18711	1.23212	0.90846	1.51077	0.0108253	-0.0129157	7.49145	24.5833	1.18801	1.17687	1.19916	0.887494	1.48853	-0.00576469	0.000478037	15.3148
						18.0933	1.03441	1.20961	-0.175203	-16.9375	0.0306961	0.00943089	1.18711	1.23212	0.90846	1.51077	0.0108253	-0.0129157	7.49145	24.6667	1.18753	1.17646	1.19861	0.887018	1.48805	-0.00572453	0.000485783	15.4138
						18.0934	1.24883	1.20961	0.0392151	3.14014	0.00153782	0.0137608	1.18711	1.23212	0.908461	1.51077	0.0108239	-0.0129148	7.49158	24.75	1.18706	1.17606	1.19806	0.886545	1.48757	-0.00568374	0.000492864	15.5128
						18.1618	1.33517	1.21032	0.124842	9.35032	0.0155856	0.0414708	1.18798	1.23267	0.909183	1.51147	0.00996032	-0.012359	7.57428	24.8333	1.18659	1.17566	1.19751	0.886076	1.4871	-0.0056424	0.000499313	15.6117
						18.1628	1.33635	1.21033	0.126017	9.42991	0.0158802	0.0419548	1.18799	1.23268	0.909193	1.51148	0.00994753	-0.0123508	7.57553	24.9167	1.18612	1.17526	1.19697	0.88561	1.48663	-0.00560054	0.000505163	15.7105
						18.215	1.26407	1.21084	0.0532342	4.21132	0.00283388	0.0175692	1.18862	1.23306	0.909705	1.51197	0.00931345	-0.0119408	7.63874	25	1.18565	1.17487	1.19644	0.885148	1.48616	-0.00555822	0.000510444	15.8094
						18.2633	1.43818	1.21127	0.226909	15.7775	0.0514877	0.0940399	1.18917	1.23338	0.910149	1.5124	0.00874628	-0.0115726	7.69717	25.0833	1.18519	1.17447	1.19591	0.884689	1.48569	-0.00551548	0.000515186	15.9081
						18.2715	1.3207	1.21135	0.109352	8.27989	0.0119579	0.035787	1.18926	1.23343	0.910222	1.51247	0.00865066	-0.0115104	7.7072	25.1667	1.18473	1.17408	1.19538	0.884233	1.48523	-0.00547237	0.000519416	16.0069
						18.2961	1.3537	1.21155	0.142149	10.5007	0.0202063	0.0493642	1.18953	1.23358	0.910436	1.51267	0.0083697	-0.0113274	7.73701	25.25	1.18428	1.17369	1.19487	0.883781	1.48478	-0.00542893	0.000523162	16.1056
						18.3773	1.25358	1.2122	0.0413789	3.30087	0.00171221	0.0148969	1.19036	1.23403	0.911092	1.5133	0.00747458	-0.010742	7.83534	25.3333	1.18383	1.17331	1.19435	0.883333	1.48433	-0.00538519	0.000526449	16.2043
						18.4178	0.899264	1.21249	-0.313228	-34.8316	0.0981118	0.0539445	1.19075	1.23423	0.911394	1.51359	0.00704455	-0.0104593	7.88452	25.4167	1.18338	1.17292	1.19384	0.882888	1.48388	-0.0053412	0.0005293	16.3029
						18.499	1.11745	1.21303	-0.0955836	-8.55376	0.00913623	0.000198172	1.19148	1.23458	0.911945	1.51411	0.00621823	-0.00991371	7.98292	25.5	1.18294	1.17254	1.19333	0.882447	1.48343	-0.00529698	0.000531739	16.4015
						18.5801	1.38776	1.2135	0.174263	12.5571	0.0303674	0.0656596	1.19215	1.23486	0.912432	1.51457	0.00543515	-0.00939329	8.08136	25.5833	1.1825	1.17216	1.19283	0.88201	1.48299	-0.00525258	0.000533787	16.5001
						18.9281	1.21892	1.21487	0.00405316	0.332521	1.64281e-05	0.00763813	1.19433	1.2354	0.913854	1.51588	0.00252085	-0.00742289	8.50393	25.6667	1.18206	1.17179	1.19234	0.881576	1.48255	-0.00520803	0.000535466	16.5986
						18.9861	1.11028	1.215	-0.104724	-9.43221	0.010967	0.000451415	1.19461	1.23539	0.913997	1.516	0.00209884	-0.00713235	8.57439	25.75	1.18163	1.17141	1.19185	0.881146	1.48212	-0.00516335	0.000536795	16.6971
						18.9923	1.12206	1.21501	-0.0929513	-8.28398	0.00863995	8.95168e-05	1.19463	1.23539	0.914011	1.51602	0.00205461	-0.00710182	8.58194	25.8333	1.1812	1.17104	1.19136	0.880719	1.48169	-0.00511857	0.000537793	16.7955
						19.0037	1.14287	1.21504	-0.0721652	-6.31438	0.00520782	0.000128771	1.19468	1.23539	0.914035	1.51604	0.00197403	-0.00704613	8.59578	25.9167	1.18078	1.17068	1.19088	0.880297	1.48126	-0.00507373	0.000538478	16.8939
						19.0286	1.18508	1.21508	-0.0300005	-2.53151	0.000900031	0.0028686	1.19479	1.23538	0.914086	1.51608	0.00180039	-0.00692595	8.62598	26	1.18036	1.17031	1.1904	0.879878	1.48084	-0.00502884	0.000538866	16.9923
						19.0534	0.989391	1.21513	-0.225735	-22.8156	0.0509563	0.0202017	1.19489	1.23536	0.914133	1.51612	0.00162972	-0.00680754	8.65618	26.0833	1.17994	1.16995	1.18993	0.879462	1.48042	-0.00498392	0.000538975	17.0907
						19.071	1.24888	1.21515	0.0337235	2.70031	0.00113728	0.0137719	1.19496	1.23535	0.914163	1.51614	0.0015106	-0.00672474	8.67758	26.1667	1.17953	1.16959	1.18947	0.879051	1.48	-0.00493901	0.00053882	17.189
						19.1208	1.44008	1.21522	0.224856	15.6142	0.0505604	0.0952052	1.19514	1.2353	0.914238	1.5162	0.00118204	-0.00649561	8.73799	26.25	1.17912	1.16923	1.189	0.878643	1.47959	-0.00489413	0.000538415	17.2873
						19.1591	1.19829	1.21526	-0.0169661	-1.41585	0.000287847	0.00445844	1.19527	1.23525	0.914284	1.51624	0.000936447	-0.00632361	8.78455	26.3333	1.17871	1.16888	1.18855	0.878238	1.47918	-0.00484928	0.000537775	17.3855
						19.2502	1.32196	1.21532	0.106642	8.06694	0.0113725	0.0362671	1.19555	1.2351	0.914358	1.51628	0.000378237	-0.00593017	8.89531	26.4167	1.17831	1.16852	1.18809	0.877838	1.47878	-0.0048045	0.000536912	17.4837
						19.8509	1.12789	1.21462	-0.0867254	-7.68916	0.00752129	1.31915e-05	1.19621	1.23302	0.913741	1.51549	-0.00251073	-0.00381814	9.62518	26.5	1.17791	1.16818	1.18764	0.877441	1.47838	-0.0047598	0.00053584	17.5819
						19.9803	0.836623	1.21426	-0.377638	-45.1384	0.14261	0.0869662	1.19614	1.23238	0.913402	1.51512	-0.00298128	-0.00345636	9.78239	26.5833	1.17752	1.16783	1.1872	0.877048	1.47798	-0.0047152	0.000534571	17.68
						20	1.28909	1.2142	0.074891	5.80959	0.00560866	0.024828	1.19612	1.23228	0.913346	1.51506	-0.00304877	-0.00340387	9.80629	26.6667	1.17712	1.16749	1.18676	0.876658	1.47759	-0.00467071	0.000533116	17.7781
						20	1.229	1.2142	0.0147949	1.20382	0.000218889	0.00950098	1.19612	1.23228	0.913346	1.51506	-0.00304877	-0.00340387	9.80629	26.75	1.17674	1.16715	1.18633	0.876272	1.4772	-0.00462636	0.000531486	17.8762
						20.001	1.17668	1.2142	-0.037522	-3.18881	0.0014079	0.00203878	1.19612	1.23228	0.913343	1.51505	-0.00305229	-0.00340112	9.80754	26.8333	1.17635	1.16681	1.1859	0.87589	1.47682	-0.00458214	0.000529692	17.9743
						20.0249	0.386052	1.21412	-0.828072	-214.497	0.685703	0.555727	1.1961	1.23215	0.913272	1.51498	-0.00313256	-0.00333846	9.83646	26.9167	1.17597	1.16648	1.18547	0.875511	1.47644	-0.00453808	0.000527743	18.0723
						20.1015	1.13923	1.21387	-0.0746456	-6.55229	0.00557196	5.93822e-05	1.19601	1.23173	0.913032	1.51472	-0.00338086	-0.00314304	9.9295	27	1.1756	1.16614	1.18505	0.875136	1.47606	-0.00449418	0.00052565	18.1703
						20.1098	1.15388	1.21385	-0.059966	-5.19689	0.00359592	0.000499858	1.196	1.23169	0.913005	1.51469	-0.00340681	-0.00312247	9.93956	27.0833	1.17522	1.16582	1.18463	0.874765	1.47568	-0.00445047	0.00052342	18.2682
						20.1937	1.08155	1.21355	-0.131997	-12.2044	0.0174232	0.002497	1.19589	1.23121	0.912719	1.51438	-0.00366018	-0.00292002	10.0414	27.1667	1.17486	1.16549	1.18422	0.874397	1.47531	-0.00440695	0.000521063	18.3661
						20.2082	1.29812	1.2135	0.0846271	6.51919	0.00716175	0.0277558	1.19586	1.23113	0.912668	1.51433	-0.00370227	-0.00288609	10.059	27.25	1.17449	1.16517	1.18381	0.874033	1.47495	-0.00436363	0.000518587	18.464
						20.2247	1.31832	1.21343	0.104883	7.95583	0.0110005	0.0348923	1.19584	1.23103	0.912608	1.51426	-0.00374977	-0.00284768	10.0791	27.3333	1.17413	1.16485	1.18341	0.873673	1.47458	-0.00432052	0.000515999	18.5619
						20.2351	0.872517	1.2134	-0.340879	-39.0684	0.116198	0.067084	1.19582	1.23097	0.91257	1.51422	-0.00377914	-0.00282388	10.0916	27.4167	1.17377	1.16453	1.18301	0.873316	1.47422	-0.00427764	0.000513308	18.6597
						20.2952	1.39499	1.21316	0.18183	13.0344	0.0330621	0.0694167	1.19572	1.23061	0.912346	1.51398	-0.00394468	-0.00268881	10.1645	27.5	1.17342	1.16422	1.18261	0.872962	1.47387	-0.00423498	0.000510519	18.7575
						20.3045	1.50969	1.21313	0.296564	19.644	0.0879503	0.143011	1.1957	1.23056	0.91231	1.51394	-0.00396964	-0.00266831	10.1758	27.5833	1.17306	1.1639	1.18222	0.872612	1.47352	-0.00419255	0.00050764	18.8553
						20.3378	1.28465	1.21299	0.0716535	5.57768	0.00513422	0.0234468	1.19563	1.23035	0.91218	1.51381	-0.00405746	-0.00259587	10.2163	27.6667	1.17272	1.1636	1.18184	0.872266	1.47317	-0.00415037	0.000504676	18.953
						20.4194	1.25469	1.21265	0.0420372	3.3504	0.00176713	0.0151703	1.19546	1.22984	0.91185	1.51346	-0.00426222	-0.00242497	10.3152	27.75	1.17237	1.16329	1.18145	0.871923	1.47282	-0.00410844	0.000501635	19.0507
						20.473	1.27277	1.21242	0.0603431	4.7411	0.00364129	0.0199493	1.19534	1.2295	0.911625	1.51322	-0.00438917	-0.00231747	10.3802	27.8333	1.17203	1.16299	1.18107	0.871584	1.47248	-0.00406677	0.000498522	19.1484
						20.6757	1.15862	1.21149	-0.0528704	-4.56323	0.00279528	0.000734077	1.19482	1.22816	0.910713	1.51226	-0.00482005	-0.0019418	10.6258	27.9167	1.17169	1.16269	1.1807	0.871248	1.47214	-0.00402536	0.000495341	19.2461
						20.7432	1.18643	1.21116	-0.0247282	-2.08425	0.000611483	0.00301467	1.19462	1.22769	0.910391	1.51192	-0.00494734	-0.00182687	10.7077	28	1.17136	1.16239	1.18033	0.870915	1.47181	-0.00398421	0.000492099	19.3437
						20.8784	1.3274	1.21047	0.116927	8.80873	0.0136719	0.0383677	1.1942	1.22674	0.90972	1.51122	-0.00517944	-0.00161126	10.8713	28.0833	1.17103	1.1621	1.17996	0.870586	1.47147	-0.00394334	0.000488801	19.4413
						20.9459	1.13446	1.21012	-0.0756618	-6.66942	0.0057247	8.61018e-06	1.19398	1.22626	0.909374	1.51086	-0.00528487	-0.0015102	10.9531	28.1667	1.1707	1.16181	1.1796	0.87026	1.47115	-0.00390275	0.000485451	19.5389
						20.9797	1.17844	1.20994	-0.031503	-2.67329	0.000992439	0.00220091	1.19386	1.22602	0.909198	1.51068	-0.00533502	-0.00146132	10.9939	28.25	1.17038	1.16152	1.17924	0.869937	1.47082	-0.00386243	0.000482053	19.6364
						21.0135	1.52122	1.20976	0.311465	20.4747	0.0970107	0.151867	1.19375	1.22577	0.90902	1.5105	-0.00538361	-0.0014134	11.0348	28.3333	1.17006	1.16123	1.17889	0.869618	1.4705	-0.00382241	0.000478612	19.7339
						21.0208	1.32406	1.20972	0.114345	8.6359	0.0130747	0.0370721	1.19372	1.22572	0.908982	1.51046	-0.00539387	-0.00140322	11.0436	28.4167	1.16974	1.16095	1.17854	0.869302	1.47018	-0.00378267	0.000475131	19.8314
						21.0377	1.2646	1.20963	0.0549727	4.34704	0.003022	0.0177097	1.19366	1.2256	0.908892	1.51036	-0.00541739	-0.00137976	11.0641	28.5	1.16943	1.16067	1.17819	0.86899	1.46987	-0.00374322	0.000471616	19.9289
						21.0418	1.06646	1.20961	-0.143142	-13.4221	0.0204895	0.00423268	1.19365	1.22557	0.90887	1.51034	-0.00542309	-0.00137404	11.0691	28.5833	1.16912	1.16039	1.17784	0.86868	1.46956	-0.00370406	0.000468068	20.0263
						21.0811	1.27875	1.20939	0.0693547	5.42365	0.00481007	0.0216747	1.19351	1.22528	0.90866	1.51012	-0.00547596	-0.00132069	11.1166	28.6667	1.16881	1.16012	1.1775	0.868374	1.46925	-0.00366521	0.000464493	20.1237
						21.1195	1.4776	1.20918	0.268421	18.166	0.0720497	0.11977	1.19337	1.22499	0.908452	1.50991	-0.00552573	-0.00126971	11.163	28.75	1.16851	1.15985	1.17717	0.868071	1.46894	-0.00362665	0.000460892	20.2211
						21.1268	1.37058	1.20914	0.161435	11.7786	0.0260613	0.057146	1.19334	1.22494	0.908413	1.50987	-0.0055349	-0.00126024	11.1718	28.8333	1.16821	1.15958	1.17684	0.867772	1.46864	-0.00358839	0.00045727	20.3185
						21.1342	1.0829	1.2091	-0.126195	-11.6534	0.0159251	0.0023638	1.19331	1.22489	0.908373	1.50983	-0.00554426	-0.00125054	11.1808	28.9167	1.16791	1.15931	1.17651	0.867475	1.46834	-0.00355044	0.000453628	20.4158
						21.1342	1.12288	1.2091	-0.0862224	-7.67871	0.00743431	7.47625e-05	1.19331	1.22489	0.908373	1.50983	-0.00554426	-0.00125054	11.1808	29	1.16762	1.15905	1.17618	0.867182	1.46805	-0.00351279	0.000449971	20.5131
						21.1475	1.39191	1.20903	0.182886	13.1392	0.0334472	0.067802	1.19326	1.22479	0.9083	1.50975	-0.00556072	-0.0012334	11.1969	29.0833	1.16732	1.15879	1.17586	0.866891	1.46776	-0.00347544	0.000446299	20.6104
						21.1486	1.36793	1.20902	0.158916	11.6172	0.0252541	0.0558903	1.19326	1.22478	0.908294	1.50974	-0.00556217	-0.00123189	11.1983	29.1667	1.16704	1.15853	1.17554	0.866604	1.46747	-0.00343841	0.000442617	20.7077
						21.1486	1.10298	1.20902	-0.10604	-9.61399	0.0112445	0.000814791	1.19326	1.22478	0.908294	1.50974	-0.00556217	-0.00123189	11.1983	29.25	1.16675	1.15828	1.17523	0.86632	1.46718	-0.00340167	0.000438927	20.8049
						21.1486	1.31846	1.20902	0.109438	8.30047	0.0119767	0.0349443	1.19326	1.22478	0.908294	1.50974	-0.00556217	-0.00123189	11.1983	29.3333	1.16647	1.15802	1.17491	0.866039	1.4669	-0.00336525	0.00043523	20.9022
						21.2162	1.40796	1.20864	0.199317	14.1565	0.0397274	0.0764161	1.193	1.22428	0.907922	1.50936	-0.00564252	-0.00114687	11.28	29.4167	1.16619	1.15777	1.17461	0.865761	1.46662	-0.00332914	0.000431528	20.9993
						21.3514	1.08788	1.20787	-0.119989	-11.0296	0.0143973	0.00190479	1.19248	1.22326	0.907162	1.50857	-0.00578657	-0.000987511	11.4432	29.5	1.16591	1.15753	1.1743	0.865486	1.46634	-0.00329333	0.000427825	21.0965
						21.3514	1.28854	1.20787	0.0806681	6.26045	0.00650735	0.024653	1.19248	1.22326	0.907162	1.50857	-0.00578657	-0.000987511	11.4432	29.5833	1.16564	1.15728	1.174	0.865214	1.46607	-0.00325783	0.000424121	21.1937
						21.4189	1.38065	1.20747	0.173172	12.5428	0.0299886	0.0620625	1.1922	1.22275	0.906775	1.50817	-0.00585076	-0.000912901	11.5248	29.6667	1.16537	1.15704	1.1737	0.864944	1.4658	-0.00322264	0.000420419	21.2908
						21.4865	1.24585	1.20708	0.0387721	3.1121	0.00150328	0.0130705	1.19192	1.22223	0.906383	1.50777	-0.00591001	-0.000841487	11.6064	29.75	1.1651	1.1568	1.17341	0.864678	1.46553	-0.00318776	0.00041672	21.3879
						21.4865	1.34305	1.20708	0.13597	10.124	0.0184877	0.0447423	1.19192	1.22223	0.906383	1.50777	-0.00591001	-0.000841487	11.6064	29.8333	1.16484	1.15657	1.17312	0.864415	1.46527	-0.00315319	0.000413026	21.485
						21.5541	1.11179	1.20668	-0.0948836	-8.53429	0.0090029	0.000389299	1.19164	1.22171	0.905988	1.50736	-0.00596454	-0.000773142	11.6879	29.9167	1.16458	1.15633	1.17283	0.864154	1.465	-0.00311892	0.000409338	21.582
						21.6216	1.21025	1.20627	0.0039833	0.329129	1.58667e-05	0.00619866	1.19135	1.22119	0.905589	1.50695	-0.00601456	-0.000707743	11.7695	30	1.16432	1.1561	1.17254	0.863896	1.46474	-0.00308497	0.000405658	21.6791
						21.6216	1.37275	1.20627	0.166474	12.1271	0.0277135	0.0581881	1.19135	1.22119	0.905589	1.50695	-0.00601456	-0.000707743	11.7695	30.0833	1.16406	1.15587	1.17226	0.863641	1.46449	-0.00305131	0.000401988	21.7761
						21.6216	1.2667	1.20627	0.0604288	4.77057	0.00365164	0.0182728	1.19135	1.22119	0.905589	1.50695	-0.00601456	-0.000707743	11.7695	30.1667	1.16381	1.15564	1.17198	0.863389	1.46423	-0.00301797	0.000398327	21.8731
						21.6216	1.22842	1.20627	0.0221452	1.80275	0.000490411	0.00938835	1.19135	1.22119	0.905589	1.50695	-0.00601456	-0.000707743	11.7695	30.25	1.16356	1.15542	1.1717	0.86314	1.46398	-0.00298493	0.000394679	21.9701
						21.7568	0.968363	1.20545	-0.23709	-24.4836	0.0562115	0.0266213	1.19076	1.22015	0.904781	1.50612	-0.0061018	-0.000585313	11.9324	30.3333	1.16331	1.1552	1.17143	0.862893	1.46374	-0.00295219	0.000391043	22.067
						21.7761	1.06871	1.20533	-0.13662	-12.7836	0.018665	0.00394493	1.19067	1.22	0.904665	1.506	-0.00611296	-0.000568664	11.9557	30.4167	1.16307	1.15498	1.17116	0.862649	1.46349	-0.00291975	0.000387421	22.1639
						21.8243	1.17401	1.20504	-0.0310314	-2.6432	0.000962946	0.00180493	1.19046	1.21962	0.904373	1.5057	-0.0061394	-0.00052806	12.0139	30.5	1.16283	1.15476	1.17089	0.862408	1.46325	-0.00288762	0.000383814	22.2609
						21.8243	1.30562	1.20504	0.10058	7.70366	0.0101164	0.0303095	1.19046	1.21962	0.904373	1.5057	-0.0061394	-0.00052806	12.0139	30.5833	1.16259	1.15455	1.17063	0.862169	1.46301	-0.00285578	0.000380223	22.3577
						21.8243	1.18397	1.20504	-0.0210659	-1.77925	0.000443771	0.002751	1.19046	1.21962	0.904373	1.5057	-0.0061394	-0.00052806	12.0139	30.6667	1.16235	1.15434	1.17037	0.861933	1.46277	-0.00282425	0.000376648	22.4546
						22.027	1.33093	1.20378	0.127141	9.55284	0.0161649	0.0397615	1.18953	1.21804	0.903135	1.50443	-0.00623016	-0.000370904	12.258	30.75	1.16212	1.15413	1.17011	0.8617	1.46254	-0.00279301	0.000373091	22.5515
						22.027	1.21257	1.20378	0.00878216	0.724262	7.71264e-05	0.00656809	1.18953	1.21804	0.903135	1.50443	-0.00623016	-0.000370904	12.258	30.8333	1.16189	1.15392	1.16985	0.861469	1.4623	-0.00276206	0.000369552	22.6483
						22.027	1.31846	1.20378	0.114672	8.69746	0.0131497	0.0349443	1.18953	1.21804	0.903135	1.50443	-0.00623016	-0.000370904	12.258	30.9167	1.16166	1.15372	1.1696	0.861241	1.46207	-0.00273141	0.000366033	22.7451
						22.027	1.07541	1.20378	-0.128375	-11.9373	0.0164801	0.00314868	1.18953	1.21804	0.903135	1.50443	-0.00623016	-0.000370904	12.258	31	1.16143	1.15351	1.16935	0.861015	1.46185	-0.00270106	0.000362532	22.8419
						22.027	1.17148	1.20378	-0.0323047	-2.7576	0.00104359	0.00159656	1.18953	1.21804	0.903135	1.50443	-0.00623016	-0.000370904	12.258	31.0833	1.16121	1.15331	1.1691	0.860792	1.46162	-0.00267099	0.000359053	22.9387
						22.027	1.39754	1.20378	0.193755	13.864	0.037541	0.0707649	1.18953	1.21804	0.903135	1.50443	-0.00623016	-0.000370904	12.258	31.1667	1.16099	1.15312	1.16886	0.860571	1.4614	-0.00264122	0.000355594	23.0354
						22.0692	1.33175	1.20352	0.128227	9.6285	0.0164423	0.0400905	1.18933	1.21771	0.902875	1.50417	-0.00624515	-0.000340805	12.3087	31.25	1.16077	1.15292	1.16861	0.860353	1.46118	-0.00261173	0.000352156	23.1322
						22.0816	1.18189	1.20344	-0.0215548	-1.82376	0.00046461	0.00253676	1.18927	1.21762	0.902798	1.50409	-0.00624933	-0.000332093	12.3237	31.3333	1.16055	1.15273	1.16837	0.860137	1.46096	-0.00258252	0.000348741	23.2289
						22.0946	1.20324	1.20336	-0.000119719	-0.0099497	1.43327e-08	0.00514378	1.18921	1.21752	0.902718	1.50401	-0.00625359	-0.000323065	12.3393	31.4167	1.16034	1.15254	1.16814	0.859923	1.46075	-0.0025536	0.000345348	23.3256
						22.0946	0.988138	1.20336	-0.215225	-21.7809	0.0463218	0.0205593	1.18921	1.21752	0.902718	1.50401	-0.00625359	-0.000323065	12.3393	31.5	1.16012	1.15235	1.1679	0.859712	1.46054	-0.00252496	0.000341977	23.4223
						22.123	1.02498	1.20318	-0.178204	-17.386	0.0317566	0.0113512	1.18908	1.21729	0.902542	1.50383	-0.0062625	-0.000303569	12.3735	31.5833	1.15992	1.15216	1.16767	0.859504	1.46033	-0.00249661	0.00033863	23.519
						22.1479	1.07956	1.20303	-0.123469	-11.437	0.0152447	0.00270017	1.18896	1.2171	0.902388	1.50367	-0.00626983	-0.000286833	12.4034	31.6667	1.15971	1.15198	1.16744	0.859298	1.46012	-0.00246852	0.000335307	23.6156
						22.155	1.07368	1.20298	-0.129306	-12.0433	0.0167201	0.003346	1.18893	1.21704	0.902344	1.50363	-0.00627186	-0.000282089	12.412	31.75	1.1595	1.15179	1.16721	0.859094	1.45992	-0.00244072	0.000332007	23.7123
						22.155	0.950454	1.20298	-0.252531	-26.5695	0.0637718	0.0327861	1.18893	1.21704	0.902344	1.50363	-0.00627186	-0.000282089	12.412	31.8333	1.1593	1.15161	1.16699	0.858892	1.45971	-0.00241319	0.000328732	23.8089
						22.1622	1.07541	1.20294	-0.12753	-11.8587	0.0162638	0.00314868	1.18889	1.21699	0.902299	1.50358	-0.00627386	-0.000277347	12.4206	31.9167	1.1591	1.15144	1.16677	0.858692	1.45951	-0.00238593	0.000325481	23.9055
						22.1622	1.27075	1.20294	0.0678132	5.33646	0.00459862	0.0193849	1.18889	1.21699	0.902299	1.50358	-0.00627386	-0.000277347	12.4206	32	1.1589	1.15126	1.16655	0.858495	1.45931	-0.00235894	0.000322255	24.0021
						22.1622	1.34134	1.20294	0.138396	10.3178	0.0191535	0.0440214	1.18889	1.21699	0.902299	1.50358	-0.00627386	-0.000277347	12.4206	32.0833	1.15871	1.15109	1.16633	0.8583	1.45912	-0.00233222	0.000319054	24.0986
						22.1645	1.11247	1.20293	-0.0904523	-8.13074	0.00818163	0.000362908	1.18888	1.21697	0.902285	1.50357	-0.0062745	-0.00027583	12.4234	32.1667	1.15852	1.15091	1.16612	0.858108	1.45892	-0.00230577	0.000315877	24.1952
						22.1707	1.43549	1.20289	0.232602	16.2037	0.0541038	0.092395	1.18885	1.21692	0.902247	1.50353	-0.0062762	-0.000271736	12.4308	32.25	1.15832	1.15074	1.1659	0.857917	1.45873	-0.00227957	0.000312727	24.2917
						22.1986	1.34004	1.20271	0.137334	10.2484	0.0188605	0.0434811	1.18872	1.2167	0.902073	1.50335	-0.00628354	-0.000253521	12.4645	32.3333	1.15814	1.15058	1.16569	0.857729	1.45854	-0.00225364	0.000309601	24.3882
						22.2214	1.36511	1.20257	0.162547	11.9072	0.0264214	0.0545647	1.18861	1.21653	0.901931	1.5032	-0.00628915	-0.000238933	12.4919	32.4167	1.15795	1.15041	1.16549	0.857543	1.45836	-0.00222797	0.000306502	24.4847
						22.2432	1.24174	1.20243	0.0393056	3.16538	0.00154493	0.0121469	1.18851	1.21636	0.901796	1.50307	-0.0062942	-0.000225215	12.518	32.5	1.15776	1.15025	1.16528	0.857359	1.45817	-0.00220256	0.000303428	24.5812
						22.2514	1.39609	1.20238	0.193715	13.8755	0.0375254	0.0699974	1.18847	1.21629	0.901745	1.50301	-0.00629604	-0.000220043	12.528	32.5833	1.15758	1.15009	1.16508	0.857177	1.45799	-0.0021774	0.00030038	24.6777
						22.3649	1.14536	1.20166	-0.0563019	-4.91565	0.00316991	0.000191494	1.18792	1.21541	0.901037	1.50229	-0.00631709	-0.000152087	12.6643	32.6667	1.1574	1.14993	1.16488	0.856997	1.45781	-0.0021525	0.000297357	24.7741
						22.5	1.1815	1.20081	-0.0193053	-1.63396	0.000372695	0.00249799	1.18726	1.21436	0.900191	1.50143	-0.00633254	-7.77135e-05	12.8266	32.75	1.15722	1.14977	1.16468	0.856819	1.45763	-0.00212784	0.000294361	24.8706
						22.6351	1.37434	1.19995	0.174385	12.6887	0.0304101	0.0589586	1.18659	1.21331	0.899343	1.50056	-0.0063384	-9.97598e-06	12.9889	32.8333	1.15705	1.14961	1.16448	0.856643	1.45745	-0.00210343	0.000291391	24.967
						22.8378	1.27676	1.19867	0.0780941	6.11658	0.00609869	0.0210943	1.18559	1.21175	0.898071	1.49926	-0.00633105	8.03217e-05	13.232	32.9167	1.15687	1.14946	1.16429	0.856469	1.45728	-0.00207927	0.000288446	25.0634
						22.8647	1.0596	1.1985	-0.138895	-13.1082	0.0192919	0.00517262	1.18545	1.21154	0.897902	1.49909	-0.00632874	9.13601e-05	13.2642	33	1.1567	1.14931	1.16409	0.856298	1.4571	-0.00205536	0.000285528	25.1598
						22.973	1.02518	1.19781	-0.172637	-16.8397	0.0298035	0.0113097	1.18491	1.21072	0.897224	1.4984	-0.00631653	0.000133671	13.3939	33.0833	1.15653	1.14916	1.1639	0.856128	1.45693	-0.00203169	0.000282636	25.2562
						22.973	1.3775	1.19781	0.17969	13.0446	0.0322886	0.0605063	1.18491	1.21072	0.897224	1.4984	-0.00631653	0.000133671	13.3939	33.1667	1.15636	1.14901	1.16371	0.85596	1.45676	-0.00200825	0.000279769	25.3526
						22.973	1.1	1.19781	-0.0978127	-8.89206	0.00956732	0.000993681	1.18491	1.21072	0.897224	1.4984	-0.00631653	0.000133671	13.3939	33.25	1.1562	1.14886	1.16353	0.855794	1.4566	-0.00198506	0.000276929	25.4489
						22.973	1.16381	1.19781	-0.0340051	-2.92188	0.00115635	0.00104231	1.18491	1.21072	0.897224	1.4984	-0.00631653	0.000133671	13.3939	33.3333	1.15603	1.14872	1.16334	0.85563	1.45643	-0.0019621	0.000274115	25.5453
						23.0405	0.223813	1.19739	-0.973574	-434.995	0.947846	0.823938	1.18457	1.2102	0.896801	1.49797	-0.00630665	0.000158454	13.4748	33.4167	1.15587	1.14858	1.16316	0.855468	1.45627	-0.00193937	0.000271326	25.6416
						23.0624	1.33354	1.19725	0.136287	10.22	0.0185741	0.0408091	1.18446	1.21004	0.896665	1.49783	-0.00630311	0.000166208	13.501	33.5	1.15571	1.14844	1.16298	0.855308	1.45611	-0.00191688	0.000268564	25.7379
						23.1081	1.21487	1.19696	0.017906	1.4739	0.000320624	0.00694618	1.18423	1.20969	0.896379	1.49754	-0.00629514	0.000182044	13.5557	33.5833	1.15555	1.1483	1.1628	0.855149	1.45595	-0.00189461	0.000265827	25.8342
						23.1081	1.13721	1.19696	-0.0597517	-5.25424	0.00357027	3.2331e-05	1.18423	1.20969	0.896379	1.49754	-0.00629514	0.000182044	13.5557	33.6667	1.15539	1.14816	1.16262	0.854993	1.45579	-0.00187257	0.000263116	25.9305
						23.1758	1.19117	1.19654	-0.00536988	-0.450809	2.88356e-05	0.00355719	1.18389	1.20918	0.895957	1.49711	-0.00628205	0.00020453	13.6367	33.75	1.15524	1.14802	1.16245	0.854838	1.45564	-0.00185076	0.00026043	26.0268
						23.1758	1.26039	1.19654	0.0638562	5.06638	0.00407761	0.016607	1.18389	1.20918	0.895957	1.49711	-0.00628205	0.00020453	13.6367	33.8333	1.15508	1.14789	1.16228	0.854685	1.45548	-0.00182916	0.00025777	26.1231
						23.1758	0.997986	1.19654	-0.198549	-19.8949	0.0394216	0.0178321	1.18389	1.20918	0.895957	1.49711	-0.00628205	0.00020453	13.6367	33.9167	1.15493	1.14776	1.16211	0.854534	1.45533	-0.00180779	0.000255136	26.2193
						23.1758	1.09813	1.19654	-0.098403	-8.96094	0.00968315	0.00111496	1.18389	1.20918	0.895957	1.49711	-0.00628205	0.00020453	13.6367	34	1.15478	1.14763	1.16194	0.854385	1.45518	-0.00178664	0.000252526	26.3155
						23.226	1.03228	1.19622	-0.163942	-15.8816	0.0268771	0.00984959	1.18364	1.2088	0.895645	1.4968	-0.00627139	0.000220481	13.6967	34.0833	1.15463	1.1475	1.16177	0.854238	1.45503	-0.00176571	0.000249942	26.4118
						23.2374	1.2647	1.19615	0.0685543	5.42058	0.00469969	0.0177369	1.18358	1.20872	0.895574	1.49672	-0.00626886	0.00022402	13.7104	34.1667	1.15449	1.14737	1.1616	0.854092	1.45488	-0.00174498	0.000247383	26.508
						23.2384	1.40531	1.19614	0.209165	14.884	0.0437502	0.0749581	1.18357	1.20871	0.895568	1.49672	-0.00626863	0.000224341	13.7116	34.25	1.15434	1.14725	1.16144	0.853948	1.45474	-0.00172447	0.000244849	26.6042
						23.2415	1.06663	1.19612	-0.129497	-12.1408	0.0167696	0.0042117	1.18356	1.20869	0.895548	1.4967	-0.00626793	0.0002253	13.7153	34.3333	1.1542	1.14712	1.16128	0.853805	1.4546	-0.00170417	0.00024234	26.7004
						23.2432	1.15336	1.19611	-0.0427489	-3.70645	0.00182746	0.000476986	1.18355	1.20868	0.895537	1.49669	-0.00626754	0.000225835	13.7174	34.4167	1.15406	1.147	1.16112	0.853664	1.45445	-0.00168408	0.000239855	26.7966
						23.257	1.29044	1.19603	0.0944105	7.31617	0.00891334	0.0252533	1.18348	1.20857	0.895452	1.4966	-0.00626439	0.000230063	13.7339	34.5	1.15392	1.14688	1.16096	0.853525	1.45431	-0.0016642	0.000237395	26.8927
						23.2892	1.13204	1.19582	-0.0637855	-5.63457	0.00406859	2.65627e-07	1.18332	1.20833	0.895252	1.4964	-0.00625683	0.000239756	13.7724	34.5833	1.15378	1.14676	1.1608	0.853388	1.45418	-0.00164452	0.00023496	26.9889
						23.2892	1.22568	1.19582	0.0298518	2.43554	0.00089113	0.00886473	1.18332	1.20833	0.895252	1.4964	-0.00625683	0.000239756	13.7724	34.6667	1.15365	1.14664	1.16065	0.853252	1.45404	-0.00162504	0.000232548	27.085
						23.3036	1.46465	1.19573	0.26892	18.3606	0.0723179	0.110976	1.18324	1.20822	0.895162	1.49631	-0.00625334	0.000244023	13.7896	34.75	1.15351	1.14653	1.1605	0.853118	1.4539	-0.00160576	0.000230161	27.1812
						23.3108	1.27875	1.19569	0.0830575	6.49523	0.00689854	0.0216747	1.18321	1.20817	0.895118	1.49626	-0.00625159	0.000246126	13.7982	34.8333	1.15338	1.14641	1.16034	0.852985	1.45377	-0.00158668	0.000227797	27.2773
						23.315	1.47423	1.19566	0.27857	18.8959	0.0776011	0.11745	1.18319	1.20814	0.895092	1.49623	-0.00625054	0.000247361	13.8033	34.9167	1.15325	1.1463	1.16019	0.852854	1.45364	-0.00156779	0.000225458	27.3734
						23.3337	1.22835	1.19555	0.0328002	2.67027	0.00107585	0.00937473	1.18309	1.208	0.894976	1.49612	-0.00624588	0.000252762	13.8255	35	1.15312	1.14619	1.16004	0.852725	1.45351	-0.0015491	0.000223142	27.4695
						23.3378	1.23437	1.19552	0.0388525	3.14755	0.00150952	0.0105781	1.18307	1.20797	0.894951	1.49609	-0.00624483	0.000253952	13.8305	35.0833	1.15299	1.14608	1.1599	0.852597	1.45338	-0.0015306	0.000220849	27.5656
						23.3471	1.24763	1.19546	0.0521722	4.18169	0.00272194	0.0134818	1.18302	1.2079	0.894893	1.49603	-0.00624245	0.000256616	13.8416	35.1667	1.15286	1.14597	1.15975	0.852471	1.45325	-0.00151229	0.00021858	27.6616
						23.3784	1.33093	1.19527	0.135659	10.1928	0.0184033	0.0397615	1.18287	1.20767	0.894699	1.49583	-0.0062343	0.000265406	13.879	35.25	1.15274	1.14586	1.15961	0.852346	1.45313	-0.00149417	0.000216333	27.7577
						23.4459	1.37275	1.19485	0.177899	12.9593	0.0316479	0.0581881	1.18253	1.20717	0.894282	1.49541	-0.00621574	0.000283715	13.9597	35.3333	1.15261	1.14576	1.15947	0.852223	1.453	-0.00147623	0.00021411	27.8538
						23.4459	1.20088	1.19485	0.00603413	0.502475	3.64107e-05	0.00481048	1.18253	1.20717	0.894282	1.49541	-0.00621574	0.000283715	13.9597	35.4167	1.15249	1.14565	1.15933	0.852101	1.45288	-0.00145848	0.000211909	27.9498
						23.4459	1.17401	1.19485	-0.020839	-1.77503	0.000434265	0.00180493	1.18253	1.20717	0.894282	1.49541	-0.00621574	0.000283715	13.9597	35.5	1.15237	1.14555	1.15919	0.85198	1.45276	-0.00144092	0.000209731	28.0458
						23.5811	1.40501	1.19401	0.210997	15.0175	0.0445198	0.0747932	1.18184	1.20617	0.893451	1.49457	-0.00617507	0.000317575	14.1211	35.5833	1.15225	1.14545	1.15905	0.851861	1.45264	-0.00142353	0.000207576	28.1419
						23.5811	1.3598	1.19401	0.165787	12.192	0.0274852	0.0521085	1.18184	1.20617	0.893451	1.49457	-0.00617507	0.000317575	14.1211	35.6667	1.15213	1.14535	1.15891	0.851744	1.45252	-0.00140632	0.000205442	28.2379
						23.5811	1.1289	1.19401	-0.0651082	-5.7674	0.00423908	6.87492e-06	1.18184	1.20617	0.893451	1.49457	-0.00617507	0.000317575	14.1211	35.75	1.15202	1.14525	1.15878	0.851628	1.4524	-0.00138929	0.000203331	28.3339
						23.5811	1.27075	1.19401	0.0767436	6.03922	0.00588957	0.0193849	1.18184	1.20617	0.893451	1.49457	-0.00617507	0.000317575	14.1211	35.8333	1.1519	1.14516	1.15865	0.851513	1.45229	-0.00137243	0.000201241	28.4299
						23.6486	1.32206	1.19359	0.128463	9.71694	0.0165029	0.0363029	1.1815	1.20568	0.893038	1.49415	-0.00615308	0.000333201	14.2018	35.9167	1.15179	1.14506	1.15851	0.8514	1.45217	-0.00135575	0.000199173	28.5259
						23.6486	1.156	1.19359	-0.0375948	-3.25215	0.00141337	0.000599019	1.1815	1.20568	0.893038	1.49415	-0.00615308	0.000333201	14.2018	36	1.15167	1.14497	1.15838	0.851288	1.45206	-0.00133923	0.000197127	28.6219
						23.7162	1.14804	1.19318	-0.0451329	-3.93128	0.00203698	0.000272971	1.18116	1.20519	0.892626	1.49373	-0.00613006	0.000348004	14.2824	36.0833	1.15156	1.14487	1.15825	0.851177	1.45195	-0.00132289	0.000195101	28.7178
						23.7838	1.45528	1.19276	0.262517	18.0389	0.0689154	0.10482	1.18082	1.2047	0.892215	1.49331	-0.00610607	0.000362018	14.363	36.1667	1.15145	1.14478	1.15813	0.851068	1.45184	-0.00130672	0.000193097	28.8138
						23.8514	1.15862	1.19235	-0.0337358	-2.91173	0.0011381	0.000734077	1.18049	1.20422	0.891807	1.4929	-0.00608116	0.000375274	14.4436	36.25	1.15135	1.14469	1.158	0.85096	1.45173	-0.00129071	0.000191114	28.9097
						23.8563	1.12583	1.19232	-0.066497	-5.90651	0.00442185	3.24635e-05	1.18046	1.20418	0.891776	1.49287	-0.00607929	0.000376222	14.4495	36.3333	1.15124	1.1446	1.15788	0.850854	1.45162	-0.00127486	0.000189151	29.0057
						23.9189	1.2564	1.19194	0.0644572	5.13031	0.00415473	0.0155942	1.18015	1.20374	0.891399	1.49249	-0.00605538	0.000387804	14.5242	36.4167	1.15113	1.14451	1.15775	0.850749	1.45152	-0.00125918	0.000187209	29.1016
						23.9189	1.34134	1.19194	0.149393	11.1376	0.0223183	0.0440214	1.18015	1.20374	0.891399	1.49249	-0.00605538	0.000387804	14.5242	36.5	1.15103	1.14443	1.15763	0.850645	1.45141	-0.00124366	0.000185288	29.1975
						23.9865	1.16122	1.19153	-0.0303142	-2.61055	0.000918951	0.000881919	1.17981	1.20326	0.890994	1.49208	-0.00602877	0.000399638	14.6047	36.5833	1.15093	1.14434	1.15751	0.850542	1.45131	-0.0012283	0.000183386	29.2934
						24.0162	0.989913	1.19136	-0.201443	-20.3495	0.0405792	0.0200534	1.17966	1.20305	0.890816	1.4919	-0.00601684	0.000404622	14.64	36.6667	1.15082	1.14426	1.15739	0.850441	1.45121	-0.0012131	0.000181504	29.3894
						24.0545	1.20979	1.19113	0.0186614	1.54254	0.000348248	0.00612522	1.17947	1.20278	0.890588	1.49166	-0.00600121	0.00041087	14.6857	36.75	1.15072	1.14418	1.15727	0.850341	1.45111	-0.00119805	0.000179643	29.4852
						24.0832	1.15992	1.19095	-0.0310339	-2.67552	0.0009631	0.000806358	1.17933	1.20258	0.890417	1.49149	-0.00598936	0.000415415	14.7199	36.8333	1.15062	1.14409	1.15716	0.850242	1.45101	-0.00118316	0.0001778	29.5811
						24.0832	1.01596	1.19095	-0.174996	-17.2248	0.0306237	0.0133555	1.17933	1.20258	0.890417	1.49149	-0.00598936	0.000415415	14.7199	36.9167	1.15053	1.14401	1.15704	0.850144	1.45091	-0.00116842	0.000175978	29.677
						24.0832	1.05529	1.19095	-0.13566	-12.8552	0.0184037	0.005811	1.17933	1.20258	0.890417	1.49149	-0.00598936	0.000415415	14.7199	37	1.15043	1.14393	1.15693	0.850048	1.45081	-0.00115383	0.000174174	29.7729
						24.0832	1.08275	1.19095	-0.1082	-9.99301	0.0117072	0.00237845	1.17933	1.20258	0.890417	1.49149	-0.00598936	0.000415415	14.7199	37.0833	1.15033	1.14386	1.15681	0.849953	1.45072	-0.00113939	0.000172389	29.8688
						24.0845	1.03944	1.19095	-0.15151	-14.5762	0.0229554	0.0084802	1.17932	1.20257	0.890409	1.49148	-0.0059888	0.000415623	14.7214	37.1667	1.15024	1.14378	1.1567	0.849859	1.45062	-0.00112509	0.000170624	29.9646
						24.099	1.07107	1.19086	-0.11979	-11.1842	0.0143496	0.00365474	1.17925	1.20247	0.890323	1.49139	-0.00598276	0.000417874	14.7387	37.25	1.15015	1.1437	1.15659	0.849766	1.45053	-0.00111095	0.000168877	30.0605
						24.1145	1.10259	1.19077	-0.0881806	-7.99763	0.00777582	0.000837407	1.17917	1.20236	0.89023	1.4913	-0.00597625	0.000420253	14.7572	37.3333	1.15005	1.14363	1.15648	0.849674	1.45044	-0.00109695	0.000167148	30.1563
						24.1197	1.1126	1.19073	-0.0781328	-7.02252	0.00610473	0.000358006	1.17915	1.20232	0.890199	1.49127	-0.00597407	0.000421039	14.7634	37.4167	1.14996	1.14356	1.15637	0.849584	1.45034	-0.00108309	0.000165438	30.2521
						24.1216	0.976381	1.19072	-0.214342	-21.9527	0.0459426	0.024069	1.17914	1.20231	0.890188	1.49126	-0.00597327	0.000421326	14.7656	37.5	1.14987	1.14348	1.15627	0.849495	1.45025	-0.00106937	0.000163745	30.348
						24.1466	1.16126	1.19057	-0.029311	-2.52406	0.000859133	0.00088447	1.17901	1.20214	0.89004	1.49111	-0.00596268	0.000425067	14.7954	37.5833	1.14979	1.14341	1.15616	0.849406	1.45017	-0.0010558	0.000162071	30.4438
						24.1881	1.48866	1.19033	0.298329	20.0401	0.089	0.127544	1.17881	1.20185	0.889795	1.49086	-0.00594495	0.000431076	14.8448	37.6667	1.1497	1.14334	1.15606	0.849319	1.45008	-0.00104236	0.000160415	30.5396
						24.1966	1.18173	1.19028	-0.00854282	-0.722906	7.29798e-05	0.00252113	1.17876	1.20179	0.889744	1.49081	-0.00594127	0.000432286	14.8549	37.75	1.14961	1.14327	1.15595	0.849233	1.44999	-0.00102906	0.000158776	30.6354
						24.1966	0.866	1.19028	-0.324277	-37.4454	0.105156	0.0705026	1.17876	1.20179	0.889744	1.49081	-0.00594127	0.000432286	14.8549	37.8333	1.14953	1.1432	1.15585	0.849149	1.44991	-0.0010159	0.000157154	30.7312
						24.2274	1.4163	1.19009	0.22621	15.9718	0.0511709	0.0810999	1.17861	1.20158	0.889563	1.49063	-0.00592787	0.00043658	14.8916	37.9167	1.14944	1.14314	1.15575	0.849065	1.44982	-0.00100287	0.00015555	30.827
						24.2285	1.28252	1.19009	0.0924293	7.20687	0.00854317	0.0227992	1.17861	1.20157	0.889557	1.49062	-0.00592742	0.000436722	14.8928	38	1.14936	1.14307	1.15565	0.848982	1.44974	-0.000989973	0.000153962	30.9228
						24.2523	1.31228	1.18995	0.122329	9.3219	0.0149644	0.0326715	1.17849	1.2014	0.889416	1.49048	-0.00591698	0.000439955	14.9212	38.0833	1.14928	1.14301	1.15555	0.848901	1.44966	-0.000977208	0.000152392	31.0186
						24.2688	1.33184	1.18985	0.141988	10.6611	0.0201607	0.0401256	1.17841	1.20129	0.889319	1.49038	-0.00590967	0.000442163	14.9409	38.1667	1.1492	1.14294	1.15545	0.84882	1.44957	-0.000964573	0.000150838	31.1143
						24.2792	1.34363	1.18979	0.153842	11.4498	0.0236675	0.0449893	1.17836	1.20122	0.889258	1.49032	-0.00590509	0.000443525	14.9532	38.25	1.14912	1.14288	1.15535	0.848741	1.44949	-0.000952068	0.000149301	31.2101
						24.31	1.1258	1.18961	-0.0638037	-5.6674	0.00407091	3.27303e-05	1.1782	1.20101	0.889078	1.49013	-0.00589136	0.000447502	14.9899	38.3333	1.14904	1.14282	1.15526	0.848662	1.44941	-0.00093969	0.00014778	31.3058
						24.3243	1.27676	1.18952	0.0872403	6.83294	0.00761087	0.0210943	1.17813	1.20091	0.888994	1.49005	-0.00588494	0.000449309	15.0069	38.4167	1.14896	1.14276	1.15516	0.848585	1.44934	-0.000927437	0.000146275	31.4016
						24.3243	1.04257	1.18952	-0.146947	-14.0946	0.0215934	0.00791186	1.17813	1.20091	0.888994	1.49005	-0.00588494	0.000449309	15.0069	38.5	1.14888	1.1427	1.15507	0.848508	1.44926	-0.00091531	0.000144786	31.4973
						24.3243	1.10298	1.18952	-0.0865429	-7.84629	0.00748968	0.000814791	1.17813	1.20091	0.888994	1.49005	-0.00588494	0.000449309	15.0069	38.5833	1.14881	1.14264	1.15498	0.848433	1.44918	-0.000903306	0.000143314	31.5931
						24.3243	1.41669	1.18952	0.227171	16.0353	0.0516067	0.0813216	1.17813	1.20091	0.888994	1.49005	-0.00588494	0.000449309	15.0069	38.6667	1.14873	1.14258	1.15488	0.848358	1.44911	-0.000891424	0.000141856	31.6888
						24.4234	1.16301	1.18894	-0.0259268	-2.22927	0.000672197	0.000991656	1.17765	1.20023	0.888416	1.48946	-0.00583981	0.000461176	15.1248	38.75	1.14866	1.14253	1.15479	0.848285	1.44903	-0.000879663	0.000140415	31.7845
						24.527	1.38065	1.18834	0.192309	13.9289	0.0369826	0.0620625	1.17714	1.19954	0.887818	1.48886	-0.00579145	0.000472407	15.2479	38.8333	1.14859	1.14247	1.1547	0.848212	1.44896	-0.000868021	0.000138988	31.8802
						24.527	1.21715	1.18834	0.0288167	2.36755	0.000830402	0.00733277	1.17714	1.19954	0.887818	1.48886	-0.00579145	0.000472407	15.2479	38.9167	1.14851	1.14241	1.15462	0.848141	1.44889	-0.000856498	0.000137577	31.976
						24.527	1.19851	1.18834	0.0101672	0.848327	0.000103373	0.00448661	1.17714	1.19954	0.887818	1.48886	-0.00579145	0.000472407	15.2479	39	1.14844	1.14236	1.15453	0.84807	1.44882	-0.000845091	0.000136181	32.0717
						24.6503	1.05831	1.18763	-0.129321	-12.2196	0.016724	0.00536065	1.17654	1.19871	0.887111	1.48814	-0.00573247	0.000484314	15.3943	39.0833	1.14837	1.14231	1.15444	0.848001	1.44875	-0.0008338	0.000134799	32.1674
						24.6622	1.0848	1.18756	-0.102764	-9.47316	0.0105605	0.00218349	1.17648	1.19864	0.887044	1.48808	-0.00572671	0.000485382	15.4084	39.1667	1.1483	1.14225	1.15435	0.847932	1.44868	-0.000822624	0.000133433	32.2631
						24.6622	1.27277	1.18756	0.0852054	6.69451	0.00725996	0.0199493	1.17648	1.19864	0.887044	1.48808	-0.00572671	0.000485382	15.4084	39.25	1.14824	1.1422	1.15427	0.847864	1.44861	-0.000811561	0.00013208	32.3587
						24.7637	1.17546	1.18698	-0.0115196	-0.980004	0.0001327	0.00193055	1.17599	1.19797	0.886468	1.48749	-0.00567698	0.000493967	15.529	39.3333	1.14817	1.14215	1.15419	0.847797	1.44854	-0.00080061	0.000130743	32.4544
						24.7973	1.28854	1.18679	0.101746	7.89622	0.0103522	0.024653	1.17583	1.19775	0.886279	1.4873	-0.00566034	0.0004966	15.5688	39.4167	1.1481	1.1421	1.1541	0.847732	1.44847	-0.00078977	0.000129419	32.5501
						24.7973	1.20793	1.18679	0.0211397	1.75008	0.000446889	0.00583802	1.17583	1.19775	0.886279	1.4873	-0.00566034	0.0004966	15.5688	39.5	1.14804	1.14205	1.15402	0.847667	1.44841	-0.00077904	0.00012811	32.6458
						24.9324	1.18397	1.18603	-0.00205692	-0.17373	4.23091e-06	0.002751	1.17519	1.19687	0.885523	1.48654	-0.00559257	0.000506204	15.7292	39.5833	1.14797	1.14201	1.15394	0.847602	1.44834	-0.000768418	0.000126814	32.7415
						24.9324	1.17148	1.18603	-0.0145499	-1.24201	0.000211701	0.00159656	1.17519	1.19687	0.885523	1.48654	-0.00559257	0.000506204	15.7292	39.6667	1.14791	1.14196	1.15386	0.847539	1.44828	-0.000757904	0.000125532	32.8371
						24.9324	1.31483	1.18603	0.128798	9.79579	0.0165888	0.0336006	1.17519	1.19687	0.885523	1.48654	-0.00559257	0.000506204	15.7292	39.75	1.14785	1.14191	1.15378	0.847477	1.44822	-0.000747496	0.000124264	32.9328
						25.0462	1.20681	1.1854	0.0214088	1.774	0.000458336	0.00566751	1.17465	1.19615	0.884893	1.4859	-0.00553459	0.000513135	15.864	39.8333	1.14779	1.14187	1.1537	0.847415	1.44816	-0.000737193	0.000123009	33.0284
						25.0676	1.41669	1.18528	0.231414	16.3348	0.0535523	0.0813216	1.17455	1.19601	0.884775	1.48578	-0.0055236	0.000514328	15.8894	39.9167	1.14772	1.14182	1.15362	0.847354	1.44809	-0.000726994	0.000121768	33.1241
						25.0676	1.21487	1.18528	0.029588	2.43549	0.000875448	0.00694618	1.17455	1.19601	0.884775	1.48578	-0.0055236	0.000514328	15.8894	40	1.14766	1.14178	1.15355	0.847295	1.44803	-0.000716898	0.000120539	33.2197
						25.0694	1.26339	1.18527	0.0781223	6.18354	0.00610309	0.0173892	1.17454	1.196	0.884765	1.48577	-0.00552266	0.000514428	15.8916	40.0833	1.1476	1.14174	1.15347	0.847236	1.44797	-0.000706904	0.000119324	33.3153
						25.0746	1.06676	1.18524	-0.11848	-11.1066	0.0140376	0.00419426	1.17452	1.19597	0.884737	1.48574	-0.00552	0.000514711	15.8977	40.1667	1.14755	1.1417	1.1534	0.847177	1.44792	-0.00069701	0.000118122	33.411
						25.0787	1.27581	1.18522	0.0905902	7.10061	0.00820658	0.020818	1.1745	1.19594	0.884714	1.48572	-0.00551786	0.000514936	15.9026	40.25	1.14749	1.14165	1.15332	0.84712	1.44786	-0.000687217	0.000116932	33.5066
						25.0839	1.28256	1.18519	0.0973664	7.59159	0.00948021	0.0228107	1.17447	1.19591	0.884686	1.48569	-0.0055152	0.000515215	15.9087	40.3333	1.14743	1.14161	1.15325	0.847064	1.4478	-0.000677521	0.000115755	33.6022
						25.104	1.16298	1.18508	-0.0220998	-1.90027	0.0004884	0.000989434	1.17438	1.19578	0.884576	1.48558	-0.00550484	0.00051628	15.9325	40.4167	1.14738	1.14157	1.15318	0.847008	1.44774	-0.000667924	0.000114591	33.6978
						25.104	1.24449	1.18508	0.0594117	4.77398	0.00352975	0.0127615	1.17438	1.19578	0.884576	1.48558	-0.00550484	0.00051628	15.9325	40.5	1.14732	1.14154	1.15311	0.846953	1.44769	-0.000658423	0.000113438	33.7935
						25.104	1.31109	1.18508	0.126014	9.61137	0.0158795	0.032245	1.17438	1.19578	0.884576	1.48558	-0.00550484	0.00051628	15.9325	40.5833	1.14727	1.1415	1.15303	0.846899	1.44763	-0.000649017	0.000112298	33.8891
						25.104	1.05524	1.18508	-0.129837	-12.304	0.0168576	0.00581889	1.17438	1.19578	0.884576	1.48558	-0.00550484	0.00051628	15.9325	40.6667	1.14721	1.14146	1.15296	0.846845	1.44758	-0.000639706	0.00011117	33.9847
						25.104	1.28247	1.18508	0.0973933	7.59419	0.00948545	0.0227854	1.17438	1.19578	0.884576	1.48558	-0.00550484	0.00051628	15.9325	40.75	1.14716	1.14142	1.1529	0.846793	1.44753	-0.000630488	0.000110054	34.0803
						25.1077	1.13203	1.18506	-0.0530275	-4.68428	0.00281191	2.57038e-07	1.17436	1.19576	0.884555	1.48556	-0.00550291	0.000516474	15.937	40.8333	1.14711	1.14139	1.15283	0.846741	1.44747	-0.000621363	0.00010895	34.1759
						25.1351	1.22395	1.18491	0.03904	3.18968	0.00152412	0.00854214	1.17423	1.19558	0.884405	1.48541	-0.00548872	0.000517874	15.9695	40.9167	1.14706	1.14135	1.15276	0.84669	1.44742	-0.000612329	0.000107858	34.2714
						25.1533	0.962829	1.18481	-0.221978	-23.0548	0.0492744	0.0284577	1.17415	1.19547	0.884306	1.48531	-0.00547932	0.00051877	15.991	41	1.14701	1.14132	1.15269	0.846639	1.44737	-0.000603386	0.000106777	34.367
						25.1574	1.21457	1.18478	0.0297839	2.45222	0.000887083	0.00689656	1.17413	1.19544	0.884284	1.48529	-0.00547717	0.000518971	15.9959	41.0833	1.14696	1.14128	1.15263	0.84659	1.44732	-0.000594533	0.000105707	34.4626
						25.1792	1.24627	1.18467	0.0616039	4.94306	0.00379503	0.0131667	1.17402	1.19531	0.884165	1.48517	-0.00546588	0.000520008	16.0216	41.1667	1.14691	1.14125	1.15256	0.846541	1.44727	-0.000585768	0.000104649	34.5582
						25.1999	1.41139	1.18455	0.226835	16.0717	0.0514539	0.0783239	1.17393	1.19518	0.884053	1.48505	-0.0054551	0.000520966	16.0462	41.25	1.14686	1.14122	1.1525	0.846493	1.44722	-0.000577091	0.000103601	34.6538
						25.2027	1.20324	1.18454	0.0187061	1.55464	0.000349917	0.00514378	1.17391	1.19516	0.884038	1.48504	-0.00545362	0.000521094	16.0495	41.3333	1.14681	1.14119	1.15243	0.846445	1.44717	-0.000568501	0.000102565	34.7493
						25.2027	1.10887	1.18454	-0.0756628	-6.82339	0.00572487	0.000512968	1.17391	1.19516	0.884038	1.48504	-0.00545362	0.000521094	16.0495	41.4167	1.14676	1.14116	1.15237	0.846399	1.44713	-0.000559997	0.00010154	34.8449
						25.2174	1.00688	1.18446	-0.177576	-17.6363	0.0315333	0.0155357	1.17385	1.19507	0.883958	1.48496	-0.00544596	0.000521752	16.0669	41.5	1.14672	1.14113	1.15231	0.846353	1.44708	-0.000551578	0.000100525	34.9405
						25.2174	1.06437	1.18446	-0.120088	-11.2826	0.0144211	0.00450967	1.17385	1.19507	0.883958	1.48496	-0.00544596	0.000521752	16.0669	41.5833	1.14667	1.1411	1.15225	0.846307	1.44703	-0.000543242	9.95215e-05	35.036
						25.3308	1.04612	1.18384	-0.137726	-13.1654	0.0189683	0.00729418	1.17332	1.19437	0.883347	1.48434	-0.00538652	0.000526356	16.2012	41.6667	1.14663	1.14107	1.15218	0.846263	1.44699	-0.00053499	9.85282e-05	35.1316
						25.3308	1.1848	1.18384	0.000956398	0.0807224	9.14698e-07	0.00283834	1.17332	1.19437	0.883347	1.48434	-0.00538652	0.000526356	16.2012	41.75	1.14658	1.14104	1.15212	0.846219	1.44694	-0.000526821	9.75454e-05	35.2271
						25.4054	1.13169	1.18344	-0.0517543	-4.5732	0.00267851	2.72374e-08	1.17298	1.19391	0.882948	1.48394	-0.00534716	0.000528939	16.2895	41.8333	1.14654	1.14101	1.15206	0.846175	1.4469	-0.000518732	9.65728e-05	35.3227
						25.473	1.36793	1.18308	0.184852	13.5132	0.0341703	0.0558903	1.17267	1.1935	0.88259	1.48357	-0.00531135	0.000530992	16.3695	41.9167	1.1465	1.14098	1.15201	0.846133	1.44686	-0.000510725	9.56105e-05	35.4182
						25.473	1.21257	1.18308	0.0294845	2.43158	0.000869336	0.00656809	1.17267	1.1935	0.88259	1.48357	-0.00531135	0.000530992	16.3695	42	1.14645	1.14096	1.15195	0.846091	1.44682	-0.000502797	9.46582e-05	35.5138
						25.473	1.3	1.18308	0.116917	8.99361	0.0136696	0.0283842	1.17267	1.1935	0.88259	1.48357	-0.00531135	0.000530992	16.3695	42.0833	1.14641	1.14093	1.15189	0.84605	1.44677	-0.000494948	9.37159e-05	35.6093
						25.5405	1.22169	1.18272	0.0389698	3.18982	0.00151865	0.00813089	1.17236	1.19309	0.882234	1.48322	-0.00527541	0.000532783	16.4494	42.1667	1.14637	1.14091	1.15183	0.846009	1.44673	-0.000487178	9.27835e-05	35.7048
						25.5405	1.17902	1.18272	-0.00370582	-0.314314	1.37331e-05	0.00225585	1.17236	1.19309	0.882234	1.48322	-0.00527541	0.000532783	16.4494	42.25	1.14633	1.14088	1.15178	0.845969	1.44669	-0.000479484	9.18609e-05	35.8004
						25.6711	1.04307	1.18204	-0.138974	-13.3236	0.0193137	0.00782448	1.17177	1.19231	0.881553	1.48253	-0.00520567	0.000535545	16.6037	42.3333	1.14629	1.14086	1.15172	0.84593	1.44665	-0.000471867	9.09478e-05	35.8959
						25.6711	1.06435	1.18204	-0.117695	-11.0579	0.013852	0.00451276	1.17177	1.19231	0.881553	1.48253	-0.00520567	0.000535545	16.6037	42.4167	1.14625	1.14084	1.15167	0.845891	1.44661	-0.000464326	9.00443e-05	35.9914
						25.6757	1.31483	1.18202	0.132811	10.101	0.0176388	0.0336006	1.17175	1.19229	0.881529	1.4825	-0.00520321	0.000535626	16.6092	42.5	1.14621	1.14081	1.15161	0.845853	1.44657	-0.000456859	8.91503e-05	36.0869
						25.6757	1.24585	1.18202	0.0638327	5.12363	0.00407461	0.0130705	1.17175	1.19229	0.881529	1.4825	-0.00520321	0.000535626	16.6092	42.5833	1.14618	1.14079	1.15156	0.845815	1.44654	-0.000449467	8.82655e-05	36.1824
						25.7432	1.13446	1.18167	-0.0472089	-4.16137	0.00222868	8.61018e-06	1.17145	1.19189	0.881181	1.48215	-0.00516698	0.0005367	16.689	42.6667	1.14614	1.14077	1.15151	0.845779	1.4465	-0.000442148	8.739e-05	36.2779
						25.7845	1.05521	1.18145	-0.126247	-11.9642	0.0159382	0.00582415	1.17126	1.19165	0.880969	1.48194	-0.00514482	0.000537247	16.7378	42.75	1.1461	1.14075	1.15145	0.845742	1.44646	-0.000434902	8.65236e-05	36.3735
						25.8784	1.1913	1.18097	0.0103269	0.866862	0.000106645	0.00357327	1.17084	1.1911	0.88049	1.48146	-0.00509434	0.000538201	16.8487	42.8333	1.14607	1.14073	1.1514	0.845707	1.44643	-0.000427727	8.56662e-05	36.469
						25.8784	1.64635	1.18097	0.46538	28.2673	0.216579	0.26505	1.17084	1.1911	0.88049	1.48146	-0.00509434	0.000538201	16.8487	42.9167	1.14603	1.14071	1.15135	0.845672	1.44639	-0.000420624	8.48178e-05	36.5645
						25.8784	1.06904	1.18097	-0.111935	-10.4706	0.0125293	0.00390433	1.17084	1.1911	0.88049	1.48146	-0.00509434	0.000538201	16.8487	43	1.146	1.14069	1.1513	0.845637	1.44635	-0.000413591	8.39781e-05	36.66
						25.8979	1.09185	1.18087	-0.0890198	-8.15309	0.00792452	0.00157366	1.17076	1.19099	0.880391	1.48136	-0.00508382	0.00053835	16.8717	43.0833	1.14596	1.14067	1.15125	0.845603	1.44632	-0.000406627	8.31472e-05	36.7555
						25.9248	1.05568	1.18074	-0.125059	-11.8463	0.0156398	0.00575251	1.17064	1.19083	0.880256	1.48122	-0.00506934	0.000538528	16.9035	43.1667	1.14593	1.14065	1.1512	0.84557	1.44629	-0.000399733	8.23249e-05	36.851
						25.9411	0.955575	1.18065	-0.22508	-23.5544	0.0506608	0.0309577	1.17057	1.19074	0.880173	1.48114	-0.00506057	0.000538621	16.9227	43.25	1.14589	1.14063	1.15116	0.845537	1.44625	-0.000392906	8.15111e-05	36.9465
						25.9459	1.32563	1.18063	0.144996	10.9379	0.0210238	0.0376759	1.17055	1.19071	0.880149	1.48111	-0.00505796	0.000538647	16.9284	43.3333	1.14586	1.14062	1.15111	0.845505	1.44622	-0.000386147	8.07057e-05	37.0419
						25.9459	1.20559	1.18063	0.0249629	2.07059	0.000623149	0.00548635	1.17055	1.19071	0.880149	1.48111	-0.00505796	0.000538647	16.9284	43.4167	1.14583	1.1406	1.15106	0.845473	1.44619	-0.000379455	7.99087e-05	37.1374
						25.9683	1.14145	1.18052	-0.0390668	-3.42256	0.00152621	9.85486e-05	1.17045	1.19059	0.880037	1.481	-0.00504591	0.000538752	16.9549	43.5	1.1458	1.14058	1.15101	0.845442	1.44616	-0.000372829	7.91199e-05	37.2329
						25.9942	1.18547	1.18039	0.00508483	0.428929	2.58555e-05	0.00291042	1.17034	1.19044	0.879907	1.48087	-0.00503196	0.000538848	16.9854	43.5833	1.14577	1.14057	1.15097	0.845412	1.44613	-0.000366268	7.83393e-05	37.3284
						26.0113	1.11029	1.1803	-0.0700104	-6.3056	0.00490146	0.000450845	1.17026	1.19034	0.879821	1.48078	-0.00502272	0.000538897	17.0056	43.6667	1.14574	1.14055	1.15092	0.845382	1.44609	-0.000359772	7.75667e-05	37.4239
						26.0646	1.09247	1.18003	-0.0875667	-8.0155	0.00766792	0.00152539	1.17003	1.19004	0.879555	1.48051	-0.00499401	0.000538974	17.0685	43.75	1.14571	1.14054	1.15088	0.845352	1.44606	-0.00035334	7.68021e-05	37.5194
						26.0811	1.10887	1.17995	-0.0710771	-6.40985	0.00505196	0.000512968	1.16996	1.18995	0.879473	1.48043	-0.00498514	0.000538976	17.0879	43.8333	1.14568	1.14053	1.15083	0.845323	1.44604	-0.000346972	7.60454e-05	37.6148
						26.1248	1.21295	1.17973	0.0332187	2.73866	0.00110348	0.00663081	1.16977	1.1897	0.879257	1.48021	-0.00496159	0.00053893	17.1395	43.9167	1.14565	1.14051	1.15079	0.845295	1.44601	-0.000340666	7.52965e-05	37.7103
						26.1248	1.04304	1.17973	-0.13669	-13.1049	0.0186842	0.00782854	1.16977	1.1897	0.879257	1.48021	-0.00496159	0.00053893	17.1395	44	1.14562	1.1405	1.15075	0.845267	1.44598	-0.000334422	7.45553e-05	37.8058
						26.1248	1.23497	1.17973	0.0552404	4.473	0.0030515	0.0107022	1.16977	1.1897	0.879257	1.48021	-0.00496159	0.00053893	17.1395	44.0833	1.14559	1.14049	1.1507	0.84524	1.44595	-0.00032824	7.38217e-05	37.9012
						26.1248	1.02791	1.17973	-0.151819	-14.7696	0.0230491	0.0107347	1.16977	1.1897	0.879257	1.48021	-0.00496159	0.00053893	17.1395	44.1667	1.14557	1.14047	1.15066	0.845213	1.44592	-0.000322118	7.30956e-05	37.9967
						26.1248	1.06128	1.17973	-0.118458	-11.1618	0.0140323	0.00493462	1.16977	1.1897	0.879257	1.48021	-0.00496159	0.00053893	17.1395	44.25	1.14554	1.14046	1.15062	0.845186	1.4459	-0.000316057	7.2377e-05	38.0922
						26.1248	1.14118	1.17973	-0.0385518	-3.37824	0.00148624	9.33011e-05	1.16977	1.1897	0.879257	1.48021	-0.00496159	0.00053893	17.1395	44.3333	1.14552	1.14045	1.15058	0.845161	1.44587	-0.000310055	7.16658e-05	38.1876
						26.1248	1.09798	1.17973	-0.081753	-7.44576	0.00668355	0.00112506	1.16977	1.1897	0.879257	1.48021	-0.00496159	0.00053893	17.1395	44.4167	1.14549	1.14044	1.15054	0.845135	1.44584	-0.000304112	7.09618e-05	38.2831
						26.1248	1.18788	1.17973	0.00814961	0.686061	6.64161e-05	0.00317653	1.16977	1.1897	0.879257	1.48021	-0.00496159	0.00053893	17.1395	44.5	1.14546	1.14043	1.1505	0.84511	1.44582	-0.000298228	7.02651e-05	38.3785
						26.1475	1.38155	1.17962	0.201931	14.6162	0.040776	0.0625147	1.16967	1.18957	0.879145	1.4801	-0.00494936	0.000538878	17.1663	44.5833	1.14544	1.14042	1.15046	0.845086	1.44579	-0.000292401	6.95755e-05	38.474
						26.2382	1.07958	1.17917	-0.099591	-9.22495	0.00991837	0.00269768	1.16928	1.18907	0.8787	1.47965	-0.00490049	0.000538487	17.2733	44.6667	1.14542	1.14041	1.15042	0.845062	1.44577	-0.000286632	6.88929e-05	38.5695
						26.2382	1.11953	1.17917	-0.0596479	-5.32796	0.00355787	0.000143907	1.16928	1.18907	0.8787	1.47965	-0.00490049	0.000538487	17.2733	44.75	1.14539	1.1404	1.15038	0.845039	1.44575	-0.000280919	6.82174e-05	38.6649
						26.2382	0.982891	1.17917	-0.196284	-19.9701	0.0385274	0.0220915	1.16928	1.18907	0.8787	1.47965	-0.00490049	0.000538487	17.2733	44.8333	1.14537	1.14039	1.15034	0.845016	1.44572	-0.000275262	6.75487e-05	38.7603
						26.2838	1.19612	1.17895	0.0171647	1.43504	0.000294628	0.00417234	1.16909	1.18882	0.878478	1.47943	-0.00487594	0.000538183	17.327	44.9167	1.14535	1.14039	1.15031	0.844993	1.4457	-0.000269661	6.68868e-05	38.8558
						26.4189	1.23284	1.1783	0.0545428	4.42416	0.00297492	0.0102653	1.16852	1.18808	0.877827	1.47877	-0.00480329	0.000536886	17.4863	45	1.14532	1.14038	1.15027	0.844971	1.44568	-0.000264114	6.62317e-05	38.9512
						26.4189	1.23939	1.1783	0.0610958	4.92949	0.0037327	0.0116361	1.16852	1.18808	0.877827	1.47877	-0.00480329	0.000536886	17.4863	45.0833	1.1453	1.14037	1.15023	0.84495	1.44565	-0.000258622	6.55832e-05	39.0467
						26.465	1.07041	1.17808	-0.107671	-10.0589	0.0115931	0.00373534	1.16832	1.18783	0.877607	1.47855	-0.00477855	0.000536315	17.5406	45.1667	1.14528	1.14036	1.1502	0.844929	1.44563	-0.000253183	6.49413e-05	39.1421
						26.465	1.08569	1.17808	-0.0923828	-8.5091	0.00853459	0.00210028	1.16832	1.18783	0.877607	1.47855	-0.00477855	0.000536315	17.5406	45.25	1.14526	1.14036	1.15016	0.844908	1.44561	-0.000247798	6.4306e-05	39.2376
						26.5541	1.27075	1.17765	0.0930991	7.32629	0.00866743	0.0193849	1.16795	1.18736	0.877185	1.47812	-0.00473086	0.000535039	17.6455	45.3333	1.14524	1.14035	1.15013	0.844888	1.44559	-0.000242466	6.36771e-05	39.333
						26.5541	1.32384	1.17765	0.146191	11.0429	0.0213718	0.0369876	1.16795	1.18736	0.877185	1.47812	-0.00473086	0.000535039	17.6455	45.4167	1.14522	1.14035	1.15009	0.844868	1.44557	-0.000237185	6.30546e-05	39.4284
						26.5784	1.05517	1.17754	-0.122372	-11.5974	0.0149749	0.0058303	1.16785	1.18723	0.877071	1.47801	-0.00471781	0.000534651	17.6742	45.5	1.1452	1.14034	1.15006	0.844849	1.44555	-0.000231956	6.24383e-05	39.5239
						26.7568	1.36793	1.17671	0.191229	13.9794	0.0365684	0.0558903	1.16712	1.18629	0.876241	1.47717	-0.00462276	0.000531347	17.8841	45.5833	1.14518	1.14034	1.15002	0.84483	1.44553	-0.000226779	6.18284e-05	39.6193
						26.7725	0.789362	1.17663	-0.387272	-49.0614	0.149979	0.117074	1.16706	1.18621	0.876169	1.4771	-0.00461441	0.000531018	17.9026	45.6667	1.14516	1.14033	1.14999	0.844812	1.44551	-0.000221651	6.12246e-05	39.7147
						26.8919	1.28072	1.17609	0.104636	8.17009	0.0109487	0.0222603	1.16657	1.1856	0.875624	1.47655	-0.00455116	0.000528338	18.0431	45.75	1.14514	1.14033	1.14996	0.844794	1.44549	-0.000216574	6.06269e-05	39.8102
						26.9187	1.07038	1.17596	-0.105581	-9.8639	0.0111474	0.00373816	1.16647	1.18546	0.875502	1.47643	-0.004537	0.000527694	18.0746	45.8333	1.14513	1.14033	1.14993	0.844776	1.44548	-0.000211547	6.00352e-05	39.9056
						26.9187	1.08567	1.17596	-0.090293	-8.31679	0.00815282	0.00210241	1.16647	1.18546	0.875502	1.47643	-0.004537	0.000527694	18.0746	45.9167	1.14511	1.14032	1.1499	0.844759	1.44546	-0.000206568	5.94495e-05	40.001
						26.9595	1.3565	1.17578	0.180718	13.3224	0.0326589	0.0506135	1.1663	1.18525	0.875318	1.47624	-0.00451552	0.000526686	18.1225	46	1.14509	1.14032	1.14986	0.844742	1.44544	-0.000201638	5.88697e-05	40.0964
						26.9595	1.3515	1.17578	0.175723	13.002	0.0308784	0.0483908	1.1663	1.18525	0.875318	1.47624	-0.00451552	0.000526686	18.1225	46.0833	1.14508	1.14032	1.14983	0.844726	1.44542	-0.000196757	5.82958e-05	40.1919
						26.9595	1.13721	1.17578	-0.0385705	-3.39168	0.00148769	3.2331e-05	1.1663	1.18525	0.875318	1.47624	-0.00451552	0.000526686	18.1225	46.1667	1.14506	1.14031	1.1498	0.84471	1.44541	-0.000191922	5.77276e-05	40.2873
						27.027	1.33616	1.17548	0.160686	12.026	0.0258201	0.0418771	1.16604	1.18491	0.875016	1.47594	-0.00447999	0.000524941	18.202	46.25	1.14504	1.14031	1.14977	0.844694	1.44539	-0.000187135	5.71651e-05	40.3827
						27.027	1.21025	1.17548	0.0347789	2.87368	0.00120957	0.00619866	1.16604	1.18491	0.875016	1.47594	-0.00447999	0.000524941	18.202	46.3333	1.14503	1.14031	1.14974	0.844679	1.44538	-0.000182395	5.66083e-05	40.4781
						27.0321	1.05819	1.17545	-0.117267	-11.0819	0.0137516	0.00537835	1.16602	1.18489	0.874993	1.47591	-0.00447731	0.000524806	18.208	46.4167	1.14501	1.14031	1.14971	0.844664	1.44536	-0.0001777	5.60571e-05	40.5735
						27.0391	1.08627	1.17542	-0.0891544	-8.20741	0.0079485	0.0020481	1.16599	1.18485	0.874962	1.47588	-0.00447363	0.000524619	18.2162	46.5	1.145	1.14031	1.14969	0.84465	1.44535	-0.000173052	5.55114e-05	40.669
						27.0795	1.16144	1.17524	-0.013805	-1.18862	0.000190579	0.000894793	1.16583	1.18465	0.874782	1.4757	-0.00445246	0.000523525	18.2637	46.5833	1.14498	1.14031	1.14966	0.844636	1.44533	-0.000168448	5.49711e-05	40.7644
						27.107	1.14034	1.17512	-0.0347833	-3.05027	0.00120988	7.76659e-05	1.16572	1.18452	0.87466	1.47558	-0.0044381	0.000522764	18.2959	46.6667	1.14497	1.14031	1.14963	0.844622	1.44532	-0.00016389	5.44363e-05	40.8598
						27.1355	1.39212	1.17499	0.217126	15.5968	0.0471437	0.0679102	1.16561	1.18437	0.874535	1.47545	-0.00442323	0.00052196	18.3294	46.75	1.14496	1.14031	1.1496	0.844609	1.4453	-0.000159375	5.39068e-05	40.9552
						27.1456	1.36854	1.17495	0.193592	14.1458	0.0374777	0.056177	1.16557	1.18433	0.87449	1.47541	-0.00441796	0.000521672	18.3413	46.8333	1.14494	1.14031	1.14958	0.844596	1.44529	-0.000154905	5.33826e-05	41.0506
						27.1456	1.15044	1.17495	-0.0245117	-2.13064	0.000600821	0.000357727	1.16557	1.18433	0.87449	1.47541	-0.00441796	0.000521672	18.3413	46.9167	1.14493	1.14031	1.14955	0.844583	1.44528	-0.000150478	5.28636e-05	41.146
						27.1456	0.935484	1.17495	-0.239464	-25.5979	0.057343	0.0384312	1.16557	1.18433	0.87449	1.47541	-0.00441796	0.000521672	18.3413	47	1.14492	1.14031	1.14952	0.844571	1.44527	-0.000146094	5.23498e-05	41.2414
						27.1456	1.21604	1.17495	0.0410921	3.37917	0.00168856	0.0071432	1.16557	1.18433	0.87449	1.47541	-0.00441796	0.000521672	18.3413	47.0833	1.14491	1.14031	1.1495	0.844559	1.44525	-0.000141753	5.18411e-05	41.3369
						27.1456	1.17534	1.17495	0.000388901	0.0330885	1.51244e-07	0.00191969	1.16557	1.18433	0.87449	1.47541	-0.00441796	0.000521672	18.3413	47.1667	1.14489	1.14032	1.14947	0.844548	1.44524	-0.000137454	5.13375e-05	41.4323
						27.1456	1.26335	1.17495	0.088398	6.99713	0.00781421	0.0173774	1.16557	1.18433	0.87449	1.47541	-0.00441796	0.000521672	18.3413	47.25	1.14488	1.14032	1.14945	0.844537	1.44523	-0.000133197	5.08389e-05	41.5277
						27.1456	1.30461	1.17495	0.129666	9.939	0.0168132	0.0299605	1.16557	1.18433	0.87449	1.47541	-0.00441796	0.000521672	18.3413	47.3333	1.14487	1.14032	1.14942	0.844526	1.44522	-0.000128981	5.03453e-05	41.6231
						27.1622	1.15862	1.17488	-0.0162582	-1.40324	0.000264329	0.000734077	1.16551	1.18424	0.874417	1.47533	-0.0044093	0.000521194	18.3608	47.4167	1.14486	1.14032	1.1494	0.844516	1.44521	-0.000124806	4.98565e-05	41.7185
						27.2573	1.05367	1.17446	-0.120788	-11.4636	0.0145898	0.00606119	1.16514	1.18378	0.874001	1.47491	-0.00435983	0.000518364	18.4726	47.5	1.14485	1.14033	1.14938	0.844506	1.4452	-0.000120671	4.93726e-05	41.8139
						27.2973	1.3775	1.17428	0.203219	14.7527	0.0412981	0.0605063	1.16498	1.18358	0.873828	1.47474	-0.00433914	0.000517132	18.5195	47.5833	1.14484	1.14033	1.14935	0.844496	1.44519	-0.000116577	4.88935e-05	41.9093
						27.2973	1.41525	1.17428	0.240965	17.0263	0.0580641	0.0805003	1.16498	1.18358	0.873828	1.47474	-0.00433914	0.000517132	18.5195	47.6667	1.14483	1.14033	1.14933	0.844487	1.44518	-0.000112522	4.84191e-05	42.0047
						27.2973	1.14804	1.17428	-0.0262391	-2.28555	0.00068849	0.000272971	1.16498	1.18358	0.873828	1.47474	-0.00433914	0.000517132	18.5195	47.75	1.14482	1.14034	1.14931	0.844478	1.44517	-0.000108507	4.79494e-05	42.1001
						27.3649	1.30933	1.17399	0.135334	10.3362	0.0183153	0.0316139	1.16473	1.18326	0.873537	1.47445	-0.00430427	0.000514993	18.5988	47.8333	1.14481	1.14034	1.14929	0.844469	1.44516	-0.00010453	4.74844e-05	42.1955
						27.3649	1.20559	1.17399	0.0316009	2.6212	0.00099862	0.00548635	1.16473	1.18326	0.873537	1.47445	-0.00430427	0.000514993	18.5988	47.9167	1.14481	1.14035	1.14926	0.844461	1.44515	-0.000100592	4.70239e-05	42.2909
						27.4324	1.08788	1.1737	-0.0858232	-7.88904	0.00736562	0.00190479	1.16447	1.18293	0.873249	1.47416	-0.00426955	0.000512787	18.6781	48	1.1448	1.14035	1.14924	0.844453	1.44514	-9.66928e-05	4.6568e-05	42.3863
						27.4324	1.26466	1.1737	0.0909572	7.19223	0.00827322	0.0177253	1.16447	1.18293	0.873249	1.47416	-0.00426955	0.000512787	18.6781	48.0833	1.14479	1.14036	1.14922	0.844445	1.44513	-9.2831e-05	4.61166e-05	42.4817
						27.4324	1.27277	1.1737	0.0990627	7.78327	0.00981342	0.0199493	1.16447	1.18293	0.873249	1.47416	-0.00426955	0.000512787	18.6781	48.1667	1.14478	1.14036	1.1492	0.844438	1.44513	-8.90066e-05	4.56696e-05	42.5771
						27.4324	1.25221	1.1737	0.078508	6.26956	0.00616351	0.0145654	1.16447	1.18293	0.873249	1.47416	-0.00426955	0.000512787	18.6781	48.25	1.14477	1.14037	1.14918	0.844431	1.44512	-8.52193e-05	4.52271e-05	42.6725
						27.4324	1.12327	1.1737	-0.0504296	-4.48952	0.00254315	6.8068e-05	1.16447	1.18293	0.873249	1.47416	-0.00426955	0.000512787	18.6781	48.3333	1.14477	1.14037	1.14916	0.844424	1.44511	-8.14687e-05	4.47888e-05	42.7679
						27.5676	1.22395	1.17313	0.0508167	4.15188	0.00258234	0.00854214	1.16396	1.1823	0.872678	1.47358	-0.00420056	0.000508191	18.8367	48.4167	1.14476	1.14038	1.14914	0.844417	1.4451	-7.77544e-05	4.43549e-05	42.8633
						27.5902	1.06576	1.17304	-0.107278	-10.0659	0.0115087	0.00432523	1.16388	1.18219	0.872584	1.47349	-0.00418905	0.000507398	18.8633	48.5	1.14475	1.14039	1.14912	0.844411	1.4451	-7.40761e-05	4.39252e-05	42.9587
						27.6184	0.990055	1.17292	-0.182863	-18.4699	0.0334387	0.0200133	1.16377	1.18206	0.872466	1.47337	-0.00417479	0.000506404	18.8963	48.5833	1.14475	1.14039	1.1491	0.844405	1.44509	-7.04334e-05	4.34998e-05	43.0541
						27.6351	1.01074	1.17285	-0.16211	-16.0387	0.0262795	0.0145891	1.16371	1.18198	0.872397	1.4733	-0.0041663	0.000505807	18.916	48.6667	1.14474	1.1404	1.14909	0.8444	1.44509	-6.6826e-05	4.30785e-05	43.1495
						27.7027	1.2564	1.17257	0.0838329	6.67247	0.00702795	0.0155942	1.16346	1.18167	0.872117	1.47302	-0.00413221	0.00050337	18.9952	48.75	1.14474	1.14041	1.14907	0.844395	1.44508	-6.32535e-05	4.26613e-05	43.2449
						27.7027	1.33616	1.17257	0.163595	12.2437	0.0267634	0.0418771	1.16346	1.18167	0.872117	1.47302	-0.00413221	0.00050337	18.9952	48.8333	1.14473	1.14042	1.14905	0.84439	1.44508	-5.97156e-05	4.22482e-05	43.3403
						27.7127	1.05815	1.17253	-0.114375	-10.8089	0.0130815	0.00538342	1.16343	1.18162	0.872076	1.47298	-0.00412719	0.000503007	19.0069	48.9167	1.14473	1.14042	1.14903	0.844385	1.44507	-5.6212e-05	4.18391e-05	43.4357
						27.7703	1.24585	1.17229	0.0735604	5.90444	0.00541113	0.0130705	1.16322	1.18136	0.87184	1.47274	-0.00409828	0.000500884	19.0744	49	1.14472	1.14043	1.14902	0.844381	1.44507	-5.27423e-05	4.14341e-05	43.5311
						27.7703	1.46442	1.17229	0.292127	19.9484	0.0853384	0.110818	1.16322	1.18136	0.87184	1.47274	-0.00409828	0.000500884	19.0744	49.0833	1.14472	1.14044	1.149	0.844377	1.44506	-4.93062e-05	4.10329e-05	43.6264
						27.7703	1.30375	1.17229	0.131465	10.0836	0.0172831	0.0296635	1.16322	1.18136	0.87184	1.47274	-0.00409828	0.000500884	19.0744	49.1667	1.14471	1.14045	1.14898	0.844373	1.44506	-4.59034e-05	4.06357e-05	43.7218
						27.7703	1.09398	1.17229	-0.0783069	-7.15797	0.00613197	0.00140933	1.16322	1.18136	0.87184	1.47274	-0.00409828	0.000500884	19.0744	49.25	1.14471	1.14046	1.14897	0.844369	1.44505	-4.25335e-05	4.02423e-05	43.8172
						27.7703	1.0357	1.17229	-0.13659	-13.1882	0.0186569	0.00918234	1.16322	1.18136	0.87184	1.47274	-0.00409828	0.000500884	19.0744	49.3333	1.14471	1.14046	1.14895	0.844366	1.44505	-3.91963e-05	3.98528e-05	43.9126
						27.9054	1.32026	1.17174	0.148521	11.2493	0.0220584	0.0356218	1.16273	1.18075	0.871293	1.47219	-0.00403094	0.000495775	19.2328	49.4167	1.1447	1.14047	1.14894	0.844363	1.44505	-3.58913e-05	3.94671e-05	44.008
						27.9395	1.03992	1.1716	-0.131681	-12.6626	0.0173398	0.00839079	1.16261	1.1806	0.871156	1.47205	-0.00401405	0.000494459	19.2728	49.5	1.1447	1.14048	1.14892	0.84436	1.44504	-3.26183e-05	3.9085e-05	44.1034
						27.9826	0.904127	1.17143	-0.267303	-29.5648	0.071451	0.051709	1.16245	1.18041	0.870984	1.47188	-0.00399278	0.000492781	19.3233	49.5833	1.1447	1.14049	1.14891	0.844358	1.44504	-2.9377e-05	3.87067e-05	44.1988
						28.0529	1.11635	1.17115	-0.0548016	-4.90901	0.00300322	0.000230259	1.1622	1.1801	0.870705	1.4716	-0.00395822	0.000490011	19.4056	49.6667	1.1447	1.1405	1.14889	0.844356	1.44504	-2.61671e-05	3.83321e-05	44.2942
						28.0529	1.1535	1.17115	-0.0176545	-1.53052	0.000311682	0.000482805	1.1622	1.1801	0.870705	1.4716	-0.00395822	0.000490011	19.4056	49.75	1.14469	1.14051	1.14888	0.844354	1.44504	-2.29882e-05	3.79611e-05	44.3896
						28.1081	1.29047	1.17093	0.119535	9.26291	0.0142886	0.0252634	1.16201	1.17985	0.870488	1.47138	-0.00393124	0.00048781	19.4702	49.8333	1.14469	1.14052	1.14886	0.844352	1.44503	-1.98401e-05	3.75936e-05	44.485
						28.1081	1.156	1.17093	-0.0149348	-1.29194	0.000223049	0.000599019	1.16201	1.17985	0.870488	1.47138	-0.00393124	0.00048781	19.4702	49.9167	1.14469	1.14053	1.14885	0.844351	1.44503	-1.67225e-05	3.72297e-05	44.5804
						28.1081	1.12043	1.17093	-0.0505018	-4.50735	0.00255043	0.000123034	1.16201	1.17985	0.870488	1.47138	-0.00393124	0.00048781	19.4702	50	1.14469	1.14054	1.14884	0.84435	1.44503	-1.36351e-05	3.68694e-05	44.6758
						28.1081	1.0357	1.17093	-0.135234	-13.0573	0.0182883	0.00918234	1.16201	1.17985	0.870488	1.47138	-0.00393124	0.00048781	19.4702	50.0833	1.14469	1.14055	1.14882	0.844349	1.44503	-1.05775e-05	3.65125e-05	44.7711
						28.141	1.09457	1.1708	-0.0762325	-6.9646	0.00581139	0.00136544	1.1619	1.17971	0.87036	1.47125	-0.00391522	0.000486488	19.5088	50.1667	1.14469	1.14057	1.14881	0.844348	1.44503	-7.54957e-06	3.6159e-05	44.8665
						28.1664	0.967919	1.1707	-0.202786	-20.9507	0.041122	0.0267663	1.16181	1.1796	0.870261	1.47115	-0.0039029	0.000485463	19.5384	50.25	1.14469	1.14058	1.1488	0.844348	1.44503	-4.55093e-06	3.58089e-05	44.9619
						28.1664	1.27914	1.1707	0.108432	8.47695	0.0117574	0.0217897	1.16181	1.1796	0.870261	1.47115	-0.0039029	0.000485463	19.5384	50.3333	1.14469	1.14059	1.14879	0.844348	1.44503	-1.58132e-06	3.54623e-05	45.0573
						28.1664	1.08561	1.1707	-0.0850972	-7.83868	0.00724154	0.00210825	1.16181	1.1796	0.870261	1.47115	-0.0039029	0.000485463	19.5384	50.4167	1.14469	1.1406	1.14878	0.844348	1.44503	1.35954e-06	3.51189e-05	45.1527
						28.1664	1.38454	1.1707	0.213838	15.4447	0.0457267	0.0640189	1.16181	1.1796	0.870261	1.47115	-0.0039029	0.000485463	19.5384	50.5	1.14469	1.14061	1.14877	0.844349	1.44503	4.27192e-06	3.47788e-05	45.2481
						28.1664	1.00673	1.1707	-0.163971	-16.2875	0.0268866	0.0155725	1.16181	1.1796	0.870261	1.47115	-0.0039029	0.000485463	19.5384	50.5833	1.14469	1.14062	1.14875	0.844349	1.44503	7.1561e-06	3.4442e-05	45.3435
						28.169	1.14343	1.17069	-0.0272595	-2.384	0.000743079	0.000141888	1.1618	1.17959	0.870251	1.47114	-0.00390161	0.000485355	19.5415	50.6667	1.14469	1.14063	1.14874	0.84435	1.44503	1.00123e-05	3.41084e-05	45.4389
						28.1757	1.40204	1.17067	0.231367	16.5022	0.0535307	0.0731768	1.16178	1.17956	0.870225	1.47111	-0.00389837	0.000485085	19.5493	50.75	1.14469	1.14065	1.14873	0.844351	1.44503	1.28409e-05	3.3778e-05	45.5343
						28.1814	1.16503	1.17065	-0.00561994	-0.482388	3.15838e-05	0.00112243	1.16176	1.17954	0.870202	1.47109	-0.00389558	0.000484851	19.5561	50.8333	1.14469	1.14066	1.14872	0.844352	1.44503	1.56421e-05	3.34508e-05	45.6297
						28.2432	1.00705	1.17041	-0.163354	-16.221	0.0266846	0.0154931	1.16154	1.17927	0.869963	1.47085	-0.00386569	0.00048233	19.6284	50.9167	1.14469	1.14067	1.14871	0.844354	1.44503	1.84161e-05	3.31267e-05	45.7251
						28.2798	1.09787	1.17027	-0.0723942	-6.59406	0.00524092	0.00113247	1.16142	1.17911	0.869823	1.47071	-0.0038481	0.000480828	19.6712	51	1.14469	1.14068	1.1487	0.844356	1.44503	2.11633e-05	3.28057e-05	45.8204
						28.2798	1.07031	1.17027	-0.0999517	-9.33854	0.00999034	0.00374663	1.16142	1.17911	0.869823	1.47071	-0.0038481	0.000480828	19.6712	51.0833	1.1447	1.1407	1.14869	0.844358	1.44503	2.38838e-05	3.24878e-05	45.9158
						28.2798	0.982789	1.17027	-0.187476	-19.0759	0.0351471	0.0221217	1.16142	1.17911	0.869823	1.47071	-0.0038481	0.000480828	19.6712	51.1667	1.1447	1.14071	1.14869	0.84436	1.44504	2.6578e-05	3.21728e-05	46.0112
						28.2798	1.05204	1.17027	-0.118224	-11.2376	0.013977	0.00631745	1.16142	1.17911	0.869823	1.47071	-0.0038481	0.000480828	19.6712	51.25	1.1447	1.14072	1.14868	0.844363	1.44504	2.92461e-05	3.18609e-05	46.1066
						28.2798	1.21284	1.17027	0.042575	3.51036	0.00181263	0.00661245	1.16142	1.17911	0.869823	1.47071	-0.0038481	0.000480828	19.6712	51.3333	1.1447	1.14074	1.14867	0.844365	1.44504	3.18883e-05	3.1552e-05	46.202
						28.2798	1.10709	1.17027	-0.0631703	-5.70595	0.00399049	0.000596743	1.16142	1.17911	0.869823	1.47071	-0.0038481	0.000480828	19.6712	51.4167	1.14471	1.14075	1.14866	0.844368	1.44504	3.45048e-05	3.1246e-05	46.2974
						28.2798	1.03688	1.17027	-0.133389	-12.8645	0.0177925	0.00895798	1.16142	1.17911	0.869823	1.47071	-0.0038481	0.000480828	19.6712	51.5	1.14471	1.14077	1.14865	0.844371	1.44505	3.7096e-05	3.09429e-05	46.3928
						28.2798	1.02781	1.17027	-0.142459	-13.8605	0.0202945	0.0107572	1.16142	1.17911	0.869823	1.47071	-0.0038481	0.000480828	19.6712	51.5833	1.14471	1.14078	1.14865	0.844375	1.44505	3.9662e-05	3.06426e-05	46.4882
						28.2798	1.13797	1.17027	-0.0322926	-2.83773	0.00104281	4.15945e-05	1.16142	1.17911	0.869823	1.47071	-0.0038481	0.000480828	19.6712	51.6667	1.14472	1.14079	1.14864	0.844378	1.44505	4.22032e-05	3.03452e-05	46.5836
						28.2819	1.53532	1.17026	0.365066	23.7778	0.133273	0.163055	1.16141	1.1791	0.869815	1.4707	-0.00384708	0.00048074	19.6737	51.75	1.14472	1.14081	1.14863	0.844382	1.44506	4.47197e-05	3.00507e-05	46.679
						28.3108	0.934721	1.17015	-0.235425	-25.1866	0.0554249	0.0387311	1.16131	1.17898	0.869704	1.47059	-0.0038332	0.000479546	19.7075	51.8333	1.14472	1.14082	1.14862	0.844386	1.44506	4.72117e-05	2.97589e-05	46.7744
						28.3108	1.156	1.17015	-0.0141479	-1.22387	0.000200163	0.000599019	1.16131	1.17898	0.869704	1.47059	-0.0038332	0.000479546	19.7075	51.9167	1.14473	1.14084	1.14862	0.84439	1.44506	4.96796e-05	2.94699e-05	46.8698
						28.3108	1.28465	1.17015	0.114501	8.91301	0.0131104	0.0234468	1.16131	1.17898	0.869704	1.47059	-0.0038332	0.000479546	19.7075	52	1.14473	1.14085	1.14861	0.844394	1.44507	5.21234e-05	2.91836e-05	46.9652
						28.3784	0.980336	1.16989	-0.189552	-19.3355	0.0359301	0.0228577	1.16108	1.1787	0.869447	1.47033	-0.00380089	0.000476735	19.7866	52.0833	1.14474	1.14087	1.14861	0.844399	1.44507	5.45436e-05	2.89e-05	47.0606
						28.3917	1.29328	1.16984	0.123444	9.54504	0.0152385	0.0261658	1.16103	1.17864	0.869397	1.47028	-0.00379455	0.000476179	19.8021	52.1667	1.14474	1.14088	1.1486	0.844404	1.44508	5.69402e-05	2.86191e-05	47.1559
						28.4459	1.06257	1.16963	-0.10706	-10.0756	0.0114619	0.00475424	1.16085	1.17841	0.869192	1.47007	-0.00376877	0.0004739	19.8656	52.25	1.14475	1.1409	1.1486	0.844409	1.44508	5.93135e-05	2.83408e-05	47.2513
						28.4459	1.17902	1.16963	0.00938665	0.79614	8.81091e-05	0.00225585	1.16085	1.17841	0.869192	1.47007	-0.00376877	0.0004739	19.8656	52.3333	1.14475	1.14091	1.14859	0.844414	1.44509	6.16637e-05	2.80652e-05	47.3467
						28.4634	1.12851	1.16957	-0.0410542	-3.63791	0.00168545	9.06565e-06	1.16079	1.17834	0.869126	1.47001	-0.00376049	0.000473162	19.8861	52.4167	1.14476	1.14093	1.14859	0.844419	1.44509	6.39911e-05	2.77921e-05	47.4421
						28.5066	1.15037	1.1694	-0.0190381	-1.65496	0.00036245	0.000355067	1.16065	1.17816	0.868965	1.46984	-0.0037401	0.000471335	19.9366	52.5	1.14476	1.14094	1.14858	0.844425	1.4451	6.62958e-05	2.75217e-05	47.5375
						28.5135	1.27277	1.16938	0.103386	8.12298	0.0106888	0.0199493	1.16063	1.17813	0.868939	1.46982	-0.00373685	0.000471043	19.9446	52.5833	1.14477	1.14096	1.14858	0.844431	1.4451	6.85781e-05	2.72537e-05	47.6329
						28.5811	0.842515	1.16913	-0.326612	-38.7664	0.106676	0.0835257	1.1604	1.17785	0.868689	1.46957	-0.00370512	0.000468165	20.0236	52.6667	1.14477	1.14097	1.14857	0.844437	1.44511	7.08382e-05	2.69883e-05	47.7283
						28.62	1.01573	1.16898	-0.153254	-15.088	0.0234867	0.0134081	1.16027	1.17769	0.868545	1.46942	-0.00368691	0.000466497	20.0692	52.75	1.14478	1.14099	1.14857	0.844443	1.44511	7.30762e-05	2.67254e-05	47.8237
						28.62	1.1194	1.16898	-0.0495788	-4.42903	0.00245806	0.000146861	1.16027	1.17769	0.868545	1.46942	-0.00368691	0.000466497	20.0692	52.8333	1.14478	1.141	1.14856	0.844449	1.44512	7.52925e-05	2.64649e-05	47.9191
						28.62	1.08252	1.16898	-0.086461	-7.987	0.00747551	0.00240108	1.16027	1.17769	0.868545	1.46942	-0.00368691	0.000466497	20.0692	52.9167	1.14479	1.14102	1.14856	0.844456	1.44513	7.74871e-05	2.62068e-05	48.0145
						28.62	1.13176	1.16898	-0.0372197	-3.28864	0.0013853	5.78478e-08	1.16027	1.17769	0.868545	1.46942	-0.00368691	0.000466497	20.0692	53	1.1448	1.14104	1.14856	0.844462	1.44513	7.96603e-05	2.59512e-05	48.1099
						28.62	1.02779	1.16898	-0.141194	-13.7376	0.0199358	0.0107607	1.16027	1.17769	0.868545	1.46942	-0.00368691	0.000466497	20.0692	53.0833	1.1448	1.14105	1.14856	0.844469	1.44514	8.18124e-05	2.5698e-05	48.2053
						28.6486	1.11179	1.16888	-0.0570855	-5.13455	0.00325876	0.000389299	1.16018	1.17758	0.86844	1.46932	-0.00367358	0.000465268	20.1026	53.1667	1.14481	1.14107	1.14855	0.844476	1.44515	8.39434e-05	2.54471e-05	48.3007
						28.7162	1.18643	1.16863	0.0177983	1.50016	0.000316779	0.00301467	1.15996	1.1773	0.868194	1.46907	-0.00364224	0.000462355	20.1816	53.25	1.14482	1.14109	1.14855	0.844483	1.44515	8.60536e-05	2.51986e-05	48.3961
						28.7162	1.21487	1.16863	0.046236	3.80585	0.00213777	0.00694618	1.15996	1.1773	0.868194	1.46907	-0.00364224	0.000462355	20.1816	53.3333	1.14483	1.1411	1.14855	0.844491	1.44516	8.81432e-05	2.49524e-05	48.4915
						28.7335	1.04291	1.16857	-0.125656	-12.0486	0.0157894	0.00785188	1.1599	1.17723	0.868131	1.469	-0.00363428	0.000461609	20.2017	53.4167	1.14483	1.14112	1.14855	0.844498	1.44517	9.02124e-05	2.47085e-05	48.5869
						28.7335	1.10399	1.16857	-0.0645733	-5.84906	0.00416971	0.000757806	1.1599	1.17723	0.868131	1.469	-0.00363428	0.000461609	20.2017	53.5	1.14484	1.14114	1.14855	0.844506	1.44518	9.22614e-05	2.44668e-05	48.6823
						28.7838	1.15071	1.16839	-0.0176736	-1.53588	0.000312357	0.00036822	1.15974	1.17703	0.86795	1.46882	-0.0036111	0.000459426	20.2605	53.5833	1.14485	1.14115	1.14854	0.844514	1.44518	9.42903e-05	2.42274e-05	48.7777
						28.8469	1.09477	1.16816	-0.0733875	-6.70345	0.00538572	0.00135069	1.15954	1.17678	0.867723	1.46859	-0.0035822	0.000456679	20.3343	53.6667	1.14486	1.14117	1.14854	0.844522	1.44519	9.62993e-05	2.39902e-05	48.8731
						28.9189	1.40648	1.1679	0.238583	16.963	0.0569217	0.0756038	1.15931	1.1765	0.867467	1.46834	-0.00354942	0.000453529	20.4184	53.75	1.14486	1.14119	1.14854	0.84453	1.4452	9.82887e-05	2.37553e-05	48.9685
						28.9189	1.24156	1.1679	0.0736544	5.93242	0.00542497	0.0121073	1.15931	1.1765	0.867467	1.46834	-0.00354942	0.000453529	20.4184	53.8333	1.14487	1.1412	1.14854	0.844538	1.44521	0.000100259	2.35225e-05	49.0639
						28.9226	1.10921	1.16789	-0.058683	-5.29054	0.0034437	0.00049805	1.15929	1.17648	0.867454	1.46832	-0.00354777	0.00045337	20.4226	53.9167	1.14488	1.14122	1.14854	0.844547	1.44522	0.000102209	2.32918e-05	49.1594
						28.9459	1.05373	1.16781	-0.11408	-10.8263	0.0130141	0.00605225	1.15922	1.17639	0.867372	1.46824	-0.00353721	0.000452348	20.4499	54	1.14489	1.14124	1.14854	0.844556	1.44522	0.000104141	2.30633e-05	49.2548
						28.9555	1.02852	1.16777	-0.139251	-13.5389	0.0193907	0.0106093	1.15919	1.17635	0.867338	1.46821	-0.00353285	0.000451925	20.4611	54.0833	1.1449	1.14126	1.14854	0.844565	1.44523	0.000106053	2.2837e-05	49.3502
						28.9603	1.16278	1.16776	-0.00497715	-0.428039	2.4772e-05	0.000976889	1.15918	1.17634	0.867321	1.46819	-0.00353069	0.000451715	20.4667	54.1667	1.14491	1.14127	1.14854	0.844574	1.44524	0.000107947	2.26127e-05	49.4456
						28.9603	1.14414	1.16776	-0.0236192	-2.06437	0.000557865	0.000159093	1.15918	1.17634	0.867321	1.46819	-0.00353069	0.000451715	20.4667	54.25	1.14492	1.14129	1.14854	0.844583	1.44525	0.000109822	2.23904e-05	49.541
						28.9706	1.2508	1.16772	0.0830779	6.64199	0.00690193	0.0142263	1.15914	1.1763	0.867285	1.46815	-0.00352604	0.000451263	20.4787	54.3333	1.14493	1.14131	1.14854	0.844592	1.44526	0.000111679	2.21703e-05	49.6364
						28.9716	1.25224	1.16772	0.0845198	6.74952	0.0071436	0.0145714	1.15914	1.17629	0.867281	1.46815	-0.00352557	0.000451218	20.4799	54.4167	1.14494	1.14133	1.14854	0.844602	1.44527	0.000113517	2.19521e-05	49.7318
						28.9865	1.25221	1.16766	0.0845472	6.75184	0.00714823	0.0145654	1.15909	1.17623	0.867229	1.4681	-0.00351887	0.000450565	20.4973	54.5	1.14494	1.14134	1.14854	0.844611	1.44528	0.000115337	2.1736e-05	49.8272
						29.0541	0.960193	1.16743	-0.207233	-21.5824	0.0429455	0.0293538	1.15888	1.17597	0.866993	1.46786	-0.00348853	0.000447591	20.5762	54.5833	1.14495	1.14136	1.14855	0.844621	1.44529	0.00011714	2.15219e-05	49.9226
						29.0737	1.02777	1.16736	-0.139592	-13.582	0.0194858	0.0107655	1.15882	1.1759	0.866925	1.46779	-0.00347973	0.000446723	20.5991	54.6667	1.14496	1.14138	1.14855	0.844631	1.4453	0.000118924	2.13097e-05	50.018
						29.0737	1.00669	1.16736	-0.16067	-15.9602	0.0258148	0.0155838	1.15882	1.1759	0.866925	1.46779	-0.00347973	0.000446723	20.5991	54.75	1.14497	1.1414	1.14855	0.844641	1.44531	0.000120691	2.10995e-05	50.1135
						29.0737	1.1846	1.16736	0.0172463	1.45587	0.000297436	0.00281761	1.15882	1.1759	0.866925	1.46779	-0.00347973	0.000446723	20.5991	54.8333	1.14498	1.14142	1.14855	0.844651	1.44532	0.000122441	2.08912e-05	50.2089
						29.0737	1.0825	1.16736	-0.0848588	-7.83916	0.00720101	0.00240335	1.15882	1.1759	0.866925	1.46779	-0.00347973	0.000446723	20.5991	54.9167	1.14499	1.14144	1.14855	0.844662	1.44533	0.000124173	2.06849e-05	50.3043
						29.0737	1.12556	1.16736	-0.0418012	-3.71382	0.00174734	3.55974e-05	1.15882	1.1759	0.866925	1.46779	-0.00347973	0.000446723	20.5991	55	1.145	1.14145	1.14856	0.844672	1.44534	0.000125889	2.04804e-05	50.3997
						29.0737	1.10705	1.16736	-0.0603038	-5.44724	0.00363655	0.000598734	1.15882	1.1759	0.866925	1.46779	-0.00347973	0.000446723	20.5991	55.0833	1.14502	1.14147	1.14856	0.844683	1.44535	0.000127587	2.02778e-05	50.4951
						29.1073	1.27052	1.16724	0.103277	8.1287	0.0106661	0.0193196	1.15872	1.17577	0.866809	1.46767	-0.00346476	0.000445242	20.6383	55.1667	1.14503	1.14149	1.14856	0.844694	1.44536	0.000129268	2.00771e-05	50.5905
						29.1216	1.097	1.16719	-0.0701901	-6.39836	0.00492665	0.00119173	1.15867	1.17571	0.866759	1.46762	-0.00345839	0.000444609	20.6551	55.25	1.14504	1.14151	1.14856	0.844704	1.44537	0.000130933	1.98782e-05	50.686
						29.1311	1.11491	1.16716	-0.0522518	-4.68665	0.00273025	0.00027609	1.15864	1.17568	0.866726	1.46759	-0.00345417	0.00044419	20.6661	55.3333	1.14505	1.14153	1.14857	0.844716	1.44538	0.000132581	1.96811e-05	50.7814
						29.1663	1.1772	1.16704	0.0101601	0.863077	0.000103228	0.00208617	1.15853	1.17554	0.866605	1.46747	-0.00343856	0.000442633	20.7072	55.4167	1.14506	1.14155	1.14857	0.844727	1.44539	0.000134213	1.94858e-05	50.8768
						29.1756	1.19229	1.16701	0.0252875	2.12091	0.000639458	0.00369299	1.1585	1.17551	0.866573	1.46744	-0.00343443	0.00044222	20.7181	55.5	1.14507	1.14157	1.14858	0.844738	1.4454	0.000135829	1.92923e-05	50.9722
						29.1871	1.05199	1.16697	-0.114971	-10.9289	0.0132184	0.00632476	1.15847	1.17546	0.866534	1.4674	-0.00342935	0.000441711	20.7315	55.5833	1.14508	1.14158	1.14858	0.84475	1.44541	0.000137429	1.91006e-05	51.0676
						29.1892	1.28465	1.16696	0.117688	9.16108	0.0138504	0.0234468	1.15846	1.17546	0.866527	1.46739	-0.00342845	0.000441621	20.7339	55.6667	1.14509	1.1416	1.14858	0.844761	1.44543	0.000139013	1.89106e-05	51.1631
						29.1892	1.18643	1.16696	0.01947	1.64106	0.000379082	0.00301467	1.15846	1.17546	0.866527	1.46739	-0.00342845	0.000441621	20.7339	55.75	1.1451	1.14162	1.14859	0.844773	1.44544	0.000140581	1.87223e-05	51.2585
						29.2378	1.2814	1.16679	0.114607	8.94389	0.0131348	0.0224631	1.15831	1.17527	0.866362	1.46722	-0.00340704	0.000439468	20.7906	55.8333	1.14512	1.14164	1.14859	0.844785	1.44545	0.000142133	1.85358e-05	51.3539
						29.2568	1.03915	1.16673	-0.127578	-12.2772	0.0162762	0.00853277	1.15826	1.1752	0.866297	1.46716	-0.00339871	0.000438627	20.8128	55.9167	1.14513	1.14166	1.1486	0.844797	1.44546	0.00014367	1.8351e-05	51.4493
						29.2568	1.24156	1.16673	0.0748279	6.02694	0.00559922	0.0121073	1.15826	1.1752	0.866297	1.46716	-0.00339871	0.000438627	20.8128	56	1.14514	1.14168	1.1486	0.844809	1.44547	0.000145192	1.81678e-05	51.5448
						29.2568	1.06904	1.16673	-0.09769	-9.13812	0.00954333	0.00390433	1.15826	1.1752	0.866297	1.46716	-0.00339871	0.000438627	20.8128	56.0833	1.14515	1.1417	1.14861	0.844821	1.44548	0.000146698	1.79863e-05	51.6402
						29.2568	1.19851	1.16673	0.0317768	2.65137	0.00100977	0.00448661	1.15826	1.1752	0.866297	1.46716	-0.00339871	0.000438627	20.8128	56.1667	1.14517	1.14172	1.14861	0.844833	1.4455	0.000148189	1.78065e-05	51.7356
						29.2568	1.26466	1.16673	0.0979311	7.74368	0.00959051	0.0177253	1.15826	1.1752	0.866297	1.46716	-0.00339871	0.000438627	20.8128	56.25	1.14518	1.14174	1.14862	0.844846	1.44551	0.000149666	1.76283e-05	51.8311
						29.2568	1.25848	1.16673	0.0917512	7.29064	0.00841828	0.016118	1.15826	1.1752	0.866297	1.46716	-0.00339871	0.000438627	20.8128	56.3333	1.14519	1.14176	1.14862	0.844859	1.44552	0.000151127	1.74517e-05	51.9265
						29.2568	1.22169	1.16673	0.0549661	4.49917	0.00302127	0.00813089	1.15826	1.1752	0.866297	1.46716	-0.00339871	0.000438627	20.8128	56.4167	1.1452	1.14178	1.14863	0.844871	1.44553	0.000152574	1.72767e-05	52.0219
						29.3006	1.13792	1.16658	-0.0286602	-2.51865	0.000821406	4.09175e-05	1.15812	1.17504	0.866149	1.46701	-0.00337954	0.000436684	20.8639	56.5	1.14522	1.14179	1.14864	0.844884	1.44555	0.000154007	1.71033e-05	52.1174
						29.3243	1.313	1.1665	0.146502	11.1578	0.0214628	0.0329344	1.15805	1.17495	0.866069	1.46693	-0.00336917	0.000435629	20.8916	56.5833	1.14523	1.14181	1.14864	0.844897	1.44556	0.000155425	1.69314e-05	52.2128
						29.3919	1.30562	1.16627	0.139346	10.6728	0.0194174	0.0303095	1.15785	1.1747	0.865843	1.4667	-0.00333984	0.000432629	20.9704	56.6667	1.14524	1.14183	1.14865	0.84491	1.44557	0.000156829	1.67611e-05	52.3082
						29.4595	1.08169	1.16605	-0.0843591	-7.79883	0.00711646	0.0024834	1.15765	1.17445	0.865619	1.46648	-0.00331071	0.000429627	21.0492	56.75	1.14525	1.14185	1.14866	0.844923	1.44559	0.000158219	1.65924e-05	52.4037
						29.4595	1.1815	1.16605	0.0154546	1.30804	0.000238844	0.00249799	1.15765	1.17445	0.865619	1.46648	-0.00331071	0.000429627	21.0492	56.8333	1.14527	1.14187	1.14866	0.844937	1.4456	0.000159594	1.64252e-05	52.4991
						29.5274	1.10703	1.16582	-0.0587937	-5.31094	0.0034567	0.000599873	1.15745	1.1742	0.865396	1.46625	-0.00328162	0.000426607	21.1284	56.9167	1.14528	1.14189	1.14867	0.84495	1.44561	0.000160956	1.62594e-05	52.5946
						29.5274	1.09474	1.16582	-0.0710879	-6.49361	0.00505349	0.00135325	1.15745	1.1742	0.865396	1.46625	-0.00328162	0.000426607	21.1284	57	1.14529	1.14191	1.14868	0.844964	1.44563	0.000162304	1.60952e-05	52.69
						29.5674	0.871316	1.16569	-0.294378	-33.7855	0.0866584	0.067708	1.15733	1.17406	0.865265	1.46612	-0.00326459	0.000424829	21.175	57.0833	1.14531	1.14193	1.14869	0.844977	1.44564	0.000163639	1.59325e-05	52.7854
						29.5946	1.3515	1.1656	0.185897	13.7549	0.0345578	0.0483908	1.15725	1.17396	0.865177	1.46603	-0.00325306	0.000423621	21.2067	57.1667	1.14532	1.14195	1.14869	0.844991	1.44565	0.00016496	1.57712e-05	52.8809
						29.6622	1.38532	1.16539	0.219933	15.876	0.0483707	0.0644126	1.15705	1.17372	0.864959	1.46581	-0.00322454	0.000420619	21.2855	57.25	1.14534	1.14197	1.1487	0.845005	1.44567	0.000166267	1.56114e-05	52.9763
						29.7543	1.1348	1.16509	-0.0302912	-2.6693	0.000917556	1.07366e-05	1.15679	1.17339	0.864664	1.46552	-0.00318599	0.000416531	21.3928	57.3333	1.14535	1.14199	1.14871	0.845019	1.44568	0.000167562	1.5453e-05	53.0718
						29.7832	0.836597	1.165	-0.328402	-39.2544	0.107848	0.0869812	1.15671	1.17329	0.864573	1.46543	-0.00317397	0.00041525	21.4265	57.4167	1.14536	1.14201	1.14872	0.845033	1.44569	0.000168843	1.5296e-05	53.1672
						29.7913	1.31234	1.16497	0.147366	11.2293	0.0217168	0.0326945	1.15668	1.17326	0.864547	1.4654	-0.0031706	0.000414889	21.4359	57.5	1.14538	1.14203	1.14873	0.845047	1.44571	0.000170111	1.51405e-05	53.2627
						29.7973	1.49915	1.16495	0.334192	22.2921	0.111684	0.135147	1.15667	1.17324	0.864528	1.46538	-0.0031681	0.000414623	21.4429	57.5833	1.14539	1.14205	1.14873	0.845061	1.44572	0.000171366	1.49863e-05	53.3581
						29.7973	1.10298	1.16495	-0.0619757	-5.61894	0.00384098	0.000814791	1.15667	1.17324	0.864528	1.46538	-0.0031681	0.000414623	21.4429	57.6667	1.14541	1.14207	1.14874	0.845076	1.44574	0.000172609	1.48335e-05	53.4536
						29.8224	1.27934	1.16487	0.114469	8.94746	0.0131031	0.0218508	1.1566	1.17315	0.864449	1.4653	-0.00315769	0.000413508	21.4722	57.75	1.14542	1.14209	1.14875	0.84509	1.44575	0.000173839	1.46821e-05	53.549
						29.8301	1.25466	1.16485	0.0898091	7.15805	0.00806568	0.0151626	1.15657	1.17313	0.864425	1.46528	-0.00315452	0.000413168	21.4812	57.8333	1.14544	1.14211	1.14876	0.845105	1.44577	0.000175056	1.45321e-05	53.6445
						29.8364	1.23802	1.16483	0.0731864	5.91159	0.00535626	0.0113409	1.15656	1.1731	0.864405	1.46526	-0.00315191	0.000412888	21.4885	57.9167	1.14545	1.14213	1.14877	0.84512	1.44578	0.000176261	1.43834e-05	53.7399
						29.8405	1.23423	1.16482	0.0694126	5.62396	0.00481812	0.0105488	1.15655	1.17309	0.864392	1.46524	-0.00315023	0.000412708	21.4933	58	1.14546	1.14215	1.14878	0.845134	1.44579	0.000177453	1.4236e-05	53.8354
						29.8414	1.17088	1.16481	0.00606575	0.51805	3.67933e-05	0.00154901	1.15654	1.17309	0.864389	1.46524	-0.00314985	0.000412668	21.4943	58.0833	1.14548	1.14217	1.14879	0.845149	1.44581	0.000178633	1.40899e-05	53.9308
						29.8625	1.24794	1.16475	0.0831955	6.66661	0.0069215	0.0135538	1.15648	1.17301	0.864323	1.46517	-0.00314116	0.000411734	21.5189	58.1667	1.14549	1.14219	1.1488	0.845164	1.44582	0.000179801	1.39452e-05	54.0263
						29.8649	1.23504	1.16474	0.0702951	5.69174	0.0049414	0.010715	1.15648	1.17301	0.864316	1.46517	-0.00314019	0.00041163	21.5216	58.25	1.14551	1.14221	1.14881	0.845179	1.44584	0.000180958	1.38017e-05	54.1217
						29.8649	1.1815	1.16474	0.0167619	1.4187	0.000280963	0.00249799	1.15648	1.17301	0.864316	1.46517	-0.00314019	0.00041163	21.5216	58.3333	1.14552	1.14223	1.14882	0.845195	1.44585	0.000182102	1.36595e-05	54.2172
						29.8677	1.08858	1.16473	-0.0761476	-6.99511	0.00579846	0.00184371	1.15647	1.173	0.864307	1.46516	-0.00313903	0.000411505	21.5249	58.4167	1.14554	1.14225	1.14883	0.84521	1.44587	0.000183234	1.35186e-05	54.3127
						29.8712	1.07801	1.16472	-0.0867139	-8.0439	0.0075193	0.00286394	1.15646	1.17298	0.864296	1.46515	-0.00313757	0.000411349	21.529	58.5	1.14556	1.14227	1.14884	0.845225	1.44588	0.000184355	1.3379e-05	54.4081
						29.9105	1.30754	1.1646	0.142947	10.9325	0.0204338	0.0309837	1.15635	1.17285	0.864173	1.46502	-0.00312145	0.00040961	21.5748	58.5833	1.14557	1.14229	1.14885	0.845241	1.4459	0.000185464	1.32406e-05	54.5036
						29.9448	1.44423	1.16449	0.279743	19.3696	0.0782562	0.0977883	1.15625	1.17273	0.864067	1.46492	-0.00310741	0.000408094	21.6148	58.6667	1.14559	1.14231	1.14886	0.845256	1.44592	0.000186562	1.31034e-05	54.5991
						29.9582	1.27452	1.16445	0.110068	8.63605	0.012115	0.0204475	1.15622	1.17268	0.864025	1.46487	-0.00310197	0.000407504	21.6303	58.75	1.1456	1.14233	1.14887	0.845272	1.44593	0.000187648	1.29674e-05	54.6945
						29.9811	1.09471	1.16438	-0.0696655	-6.36381	0.00485329	0.00135496	1.15615	1.17261	0.863954	1.4648	-0.00309264	0.000406492	21.657	58.8333	1.14562	1.14235	1.14889	0.845288	1.44595	0.000188723	1.28327e-05	54.79
						29.9879	0.973288	1.16436	-0.191069	-19.6313	0.0365075	0.0250382	1.15613	1.17258	0.863933	1.46478	-0.00308986	0.00040619	21.665	58.9167	1.14563	1.14237	1.1489	0.845303	1.44596	0.000189787	1.26991e-05	54.8855
						30.0056	1.1953	1.1643	0.0309945	2.59303	0.000960658	0.00406719	1.15608	1.17252	0.863879	1.46473	-0.00308268	0.00040541	21.6856	59	1.14565	1.14239	1.14891	0.845319	1.44598	0.000190839	1.25667e-05	54.9809
						30.0265	1.15521	1.16424	-0.0090335	-0.781982	8.16041e-05	0.000560845	1.15603	1.17245	0.863815	1.46466	-0.00307422	0.000404488	21.7099	59.0833	1.14566	1.14241	1.14892	0.845335	1.44599	0.000191881	1.24355e-05	55.0764
						30.0676	1.37592	1.16411	0.21181	15.394	0.0448635	0.0597313	1.15591	1.17231	0.863689	1.46454	-0.00305766	0.000402681	21.7577	59.1667	1.14568	1.14243	1.14893	0.845351	1.44601	0.000192912	1.23055e-05	55.1719
						30.0676	1.21943	1.16411	0.0553176	4.53635	0.00306004	0.00772772	1.15591	1.17231	0.863689	1.46454	-0.00305766	0.000402681	21.7577	59.25	1.1457	1.14245	1.14894	0.845368	1.44603	0.000193932	1.21766e-05	55.2673
						30.0676	1.30933	1.16411	0.145213	11.0907	0.0210869	0.0316139	1.15591	1.17231	0.863689	1.46454	-0.00305766	0.000402681	21.7577	59.3333	1.14571	1.14247	1.14896	0.845384	1.44604	0.000194942	1.20489e-05	55.3628
						30.0945	1.07327	1.16403	-0.0907564	-8.45603	0.00823673	0.00339292	1.15584	1.17222	0.863607	1.46445	-0.00304682	0.000401496	21.789	59.4167	1.14573	1.14249	1.14897	0.8454	1.44606	0.00019594	1.19223e-05	55.4583
						30.0945	1.04891	1.16403	-0.115119	-10.9751	0.0132525	0.0068247	1.15584	1.17222	0.863607	1.46445	-0.00304682	0.000401496	21.789	59.5	1.14575	1.14251	1.14898	0.845417	1.44608	0.000196929	1.17968e-05	55.5538
						30.0945	1.29173	1.16403	0.127704	9.88626	0.0163084	0.0256678	1.15584	1.17222	0.863607	1.46445	-0.00304682	0.000401496	21.789	59.5833	1.14576	1.14253	1.14899	0.845433	1.44609	0.000197907	1.16724e-05	55.6493
						30.115	1.12663	1.16397	-0.037337	-3.31404	0.00139405	2.39277e-05	1.15578	1.17215	0.863545	1.46439	-0.00303863	0.000400597	21.8128	59.6667	1.14578	1.14255	1.14901	0.84545	1.44611	0.000198874	1.15491e-05	55.7447
						30.1181	1.13235	1.16396	-0.0316128	-2.7918	0.000999371	6.77581e-07	1.15578	1.17214	0.863536	1.46438	-0.00303738	0.000400461	21.8164	59.75	1.1458	1.14257	1.14902	0.845466	1.44612	0.000199831	1.14269e-05	55.8402
						30.1254	1.18184	1.16394	0.0179004	1.51463	0.000320425	0.0025315	1.15576	1.17212	0.863513	1.46436	-0.00303443	0.000400137	21.825	59.8333	1.14581	1.14259	1.14903	0.845483	1.44614	0.000200779	1.13058e-05	55.9357
						30.1319	1.16951	1.16392	0.00559183	0.478135	3.12686e-05	0.00144293	1.15574	1.1721	0.863494	1.46434	-0.00303186	0.000399854	21.8325	59.9167	1.14583	1.14261	1.14905	0.8455	1.44616	0.000201716	1.11858e-05	56.0312
						30.1351	1.11757	1.16391	-0.0463367	-4.1462	0.00214709	0.000194674	1.15573	1.17208	0.863484	1.46433	-0.00303055	0.000399711	21.8363	60	1.14585	1.14263	1.14906	0.845517	1.44617	0.000202643	1.10668e-05	56.1267
						30.146	1.34502	1.16387	0.181144	13.4678	0.0328132	0.0455803	1.1557	1.17205	0.863451	1.4643	-0.0030262	0.000399233	21.849	60.0833	1.14586	1.14265	1.14907	0.845534	1.44619	0.00020356	1.09488e-05	56.2222
						30.1543	1.19399	1.16385	0.0301427	2.52453	0.000908581	0.00390235	1.15568	1.17202	0.863426	1.46427	-0.00302289	0.000398869	21.8586	60.1667	1.14588	1.14267	1.14909	0.845551	1.44621	0.000204468	1.08319e-05	56.3177
						30.1576	1.11637	1.16384	-0.0474719	-4.25235	0.00225358	0.000229694	1.15567	1.17201	0.863416	1.46426	-0.00302158	0.000398725	21.8625	60.25	1.1459	1.14269	1.1491	0.845568	1.44623	0.000205366	1.07161e-05	56.4131
						30.1585	1.20051	1.16384	0.0366741	3.05487	0.00134499	0.0047593	1.15567	1.17201	0.863414	1.46426	-0.00302124	0.000398688	21.8635	60.3333	1.14591	1.14271	1.14912	0.845585	1.44624	0.000206254	1.06012e-05	56.5086
						30.1664	1.09649	1.16381	-0.0673254	-6.1401	0.00453271	0.00122751	1.15564	1.17198	0.86339	1.46424	-0.00301806	0.000398337	21.8728	60.4167	1.14593	1.14273	1.14913	0.845602	1.44626	0.000207133	1.04874e-05	56.6041
						30.174	1.22412	1.16379	0.0603306	4.92849	0.00363979	0.00857428	1.15562	1.17196	0.863367	1.46421	-0.00301505	0.000398006	21.8815	60.5	1.14595	1.14275	1.14915	0.84562	1.44628	0.000208002	1.03745e-05	56.6996
						30.1817	1.05985	1.16377	-0.103919	-9.80508	0.0107991	0.00513738	1.1556	1.17193	0.863344	1.46419	-0.00301198	0.000397667	21.8905	60.5833	1.14597	1.14277	1.14916	0.845637	1.44629	0.000208862	1.02627e-05	56.7951
						30.1854	1.24065	1.16376	0.0768978	6.19817	0.00591327	0.0119094	1.15559	1.17192	0.863333	1.46418	-0.00301052	0.000397507	21.8948	60.6667	1.14598	1.14279	1.14918	0.845654	1.44631	0.000209712	1.01518e-05	56.8906
						30.189	1.04135	1.16374	-0.122394	-11.7534	0.0149804	0.0081311	1.15558	1.17191	0.863322	1.46417	-0.0030091	0.00039735	21.899	60.75	1.146	1.14281	1.14919	0.845672	1.44633	0.000210554	1.00419e-05	56.9861
						30.197	1.01983	1.16372	-0.143891	-14.1093	0.0207046	0.0124754	1.15556	1.17188	0.863298	1.46414	-0.00300591	0.000396998	21.9083	60.8333	1.14602	1.14283	1.14921	0.84569	1.44635	0.000211386	9.93299e-06	57.0816
						30.2019	1.26363	1.16371	0.0999248	7.90775	0.00998496	0.0174524	1.15555	1.17186	0.863283	1.46413	-0.00300394	0.000396781	21.9141	60.9167	1.14604	1.14285	1.14922	0.845707	1.44636	0.000212209	9.82501e-06	57.1771
						30.2079	1.05802	1.16369	-0.105663	-9.98681	0.0111647	0.00540201	1.15553	1.17184	0.863265	1.46411	-0.00300157	0.000396519	21.9211	61	1.14605	1.14287	1.14924	0.845725	1.44638	0.000213023	9.71798e-06	57.2726
						30.2079	1.30445	1.16369	0.140764	10.791	0.0198145	0.0299042	1.15553	1.17184	0.863265	1.46411	-0.00300157	0.000396519	21.9211	61.0833	1.14607	1.14289	1.14925	0.845743	1.4464	0.000213829	9.61189e-06	57.3681
						30.2079	1.1783	1.16369	0.014611	1.24001	0.000213481	0.00218796	1.15553	1.17184	0.863265	1.46411	-0.00300157	0.000396519	21.9211	61.1667	1.14609	1.14291	1.14927	0.845761	1.44642	0.000214625	9.50672e-06	57.4636
						30.2079	1.22846	1.16369	0.0647727	5.27267	0.00419551	0.00939684	1.15553	1.17184	0.863265	1.46411	-0.00300157	0.000396519	21.9211	61.25	1.14611	1.14293	1.14928	0.845779	1.44644	0.000215413	9.40247e-06	57.5591
						30.2079	1.1255	1.16369	-0.0381894	-3.39311	0.00145843	3.62978e-05	1.15553	1.17184	0.863265	1.46411	-0.00300157	0.000396519	21.9211	61.3333	1.14613	1.14295	1.1493	0.845797	1.44645	0.000216193	9.29913e-06	57.6547
						30.2079	1.02167	1.16369	-0.142013	-13.9	0.0201677	0.0120667	1.15553	1.17184	0.863265	1.46411	-0.00300157	0.000396519	21.9211	61.4167	1.14614	1.14297	1.14932	0.845815	1.44647	0.000216963	9.1967e-06	57.7502
						30.2079	1.13787	1.16369	-0.0258148	-2.26869	0.000666402	4.03204e-05	1.15553	1.17184	0.863265	1.46411	-0.00300157	0.000396519	21.9211	61.5	1.14616	1.14299	1.14933	0.845833	1.44649	0.000217725	9.09516e-06	57.8457
						30.2079	1.2822	1.16369	0.118514	9.24299	0.0140455	0.022704	1.15553	1.17184	0.863265	1.46411	-0.00300157	0.000396519	21.9211	61.5833	1.14618	1.14301	1.14935	0.845851	1.44651	0.000218479	8.99451e-06	57.9412
						30.2079	1.15649	1.16369	-0.00719546	-0.622179	5.17746e-05	0.000623458	1.15553	1.17184	0.863265	1.46411	-0.00300157	0.000396519	21.9211	61.6667	1.1462	1.14303	1.14936	0.845869	1.44653	0.000219224	8.89473e-06	58.0367
						30.2079	1.20333	1.16369	0.0396383	3.29406	0.00157119	0.00515566	1.15553	1.17184	0.863265	1.46411	-0.00300157	0.000396519	21.9211	61.75	1.14622	1.14305	1.14938	0.845888	1.44654	0.000219962	8.79583e-06	58.1322
						30.2133	1.27875	1.16367	0.115079	8.99932	0.0132431	0.0216759	1.15552	1.17182	0.863249	1.46409	-0.00299942	0.000396282	21.9273	61.8333	1.14623	1.14307	1.1494	0.845906	1.44656	0.00022069	8.69778e-06	58.2277
						30.2475	1.1454	1.16357	-0.0181664	-1.58603	0.000330019	0.000192646	1.15543	1.17171	0.863147	1.46399	-0.00298591	0.000394787	21.9671	61.9167	1.14625	1.14309	1.14941	0.845924	1.44658	0.000221411	8.6006e-06	58.3233
						30.2621	1.13369	1.16353	-0.0298393	-2.63206	0.000890386	4.67946e-06	1.15539	1.17166	0.863104	1.46395	-0.00298014	0.000394149	21.9841	62	1.14627	1.14311	1.14943	0.845943	1.4466	0.000222124	8.50425e-06	58.4188
						30.2703	1.06904	1.1635	-0.0944629	-8.83625	0.00892324	0.00390433	1.15537	1.17164	0.863079	1.46392	-0.00297693	0.000393793	21.9936	62.0833	1.14629	1.14313	1.14945	0.845961	1.44662	0.000222829	8.40875e-06	58.5143
						30.2703	1.24156	1.1635	0.078055	6.28687	0.00609258	0.0121073	1.15537	1.17164	0.863079	1.46392	-0.00297693	0.000393793	21.9936	62.1667	1.14631	1.14315	1.14947	0.84598	1.44664	0.000223525	8.31407e-06	58.6098
						30.2703	1.07541	1.1635	-0.0880914	-8.19143	0.0077601	0.00314868	1.15537	1.17164	0.863079	1.46392	-0.00297693	0.000393793	21.9936	62.25	1.14633	1.14317	1.14948	0.845999	1.44666	0.000224214	8.22022e-06	58.7054
						30.2703	1.1	1.1635	-0.063501	-5.77282	0.00403238	0.000993681	1.15537	1.17164	0.863079	1.46392	-0.00297693	0.000393793	21.9936	62.3333	1.14635	1.14319	1.1495	0.846017	1.44667	0.000224895	8.12719e-06	58.8009
						30.2871	1.07759	1.16345	-0.0858589	-7.96766	0.00737174	0.0029085	1.15532	1.17158	0.86303	1.46387	-0.00297033	0.000393061	22.0131	62.4167	1.14636	1.14321	1.14952	0.846036	1.44669	0.000225569	8.03496e-06	58.8964
						30.316	1.00181	1.16337	-0.161551	-16.1258	0.0260987	0.0168242	1.15524	1.17149	0.862944	1.46379	-0.00295897	0.000391798	22.0468	62.5	1.14638	1.14323	1.14954	0.846055	1.44671	0.000226235	7.94354e-06	58.9919
						30.3214	1.18767	1.16335	0.0243153	2.04732	0.000591234	0.00315192	1.15523	1.17147	0.862928	1.46377	-0.00295687	0.000391564	22.053	62.5833	1.1464	1.14325	1.14956	0.846074	1.44673	0.000226893	7.8529e-06	59.0875
						30.3329	1.21404	1.16332	0.0507284	4.17846	0.00257337	0.00680972	1.1552	1.17143	0.862894	1.46374	-0.00295236	0.000391063	22.0664	62.6667	1.14642	1.14327	1.14957	0.846093	1.44675	0.000227543	7.76306e-06	59.183
						30.3378	1.33789	1.1633	0.174592	13.0498	0.0304825	0.0425888	1.15519	1.17142	0.86288	1.46372	-0.00295043	0.000390847	22.0722	62.75	1.14644	1.14329	1.14959	0.846112	1.44677	0.000228187	7.67399e-06	59.2786
						30.3378	1.26055	1.1633	0.0972483	7.71475	0.00945722	0.0166478	1.15519	1.17142	0.86288	1.46372	-0.00295043	0.000390847	22.0722	62.8333	1.14646	1.14331	1.14961	0.846131	1.44679	0.000228822	7.5857e-06	59.3741
						30.4348	1.04889	1.16302	-0.114123	-10.8803	0.013024	0.00682754	1.15493	1.1711	0.862596	1.46344	-0.00291274	0.000386636	22.1849	62.9167	1.14648	1.14333	1.14963	0.84615	1.44681	0.000229451	7.49817e-06	59.4696
						30.473	1.34814	1.16291	0.185234	13.74	0.0343116	0.0469228	1.15483	1.17098	0.862486	1.46333	-0.00289801	0.000384982	22.2294	63	1.1465	1.14335	1.14965	0.846169	1.44683	0.000230072	7.41139e-06	59.5652
						30.473	1.29431	1.16291	0.131399	10.1521	0.0172658	0.0264981	1.15483	1.17098	0.862486	1.46333	-0.00289801	0.000384982	22.2294	63.0833	1.14652	1.14337	1.14967	0.846188	1.44685	0.000230686	7.32537e-06	59.6607
						30.473	1.23284	1.16291	0.0699349	5.67266	0.00489088	0.0102653	1.15483	1.17098	0.862486	1.46333	-0.00289801	0.000384982	22.2294	63.1667	1.14654	1.14339	1.14969	0.846208	1.44686	0.000231293	7.2401e-06	59.7563
						30.5405	1.18887	1.16271	0.0261603	2.20043	0.000684362	0.00328882	1.15466	1.17076	0.862291	1.46313	-0.00287209	0.000382065	22.3079	63.25	1.14656	1.14341	1.1497	0.846227	1.44688	0.000231893	7.15556e-06	59.8518
						30.5405	0.951868	1.16271	-0.210844	-22.1505	0.044455	0.0322761	1.15466	1.17076	0.862291	1.46313	-0.00287209	0.000382065	22.3079	63.3333	1.14657	1.14343	1.14972	0.846246	1.4469	0.000232486	7.07175e-06	59.9473
						30.5405	1.27875	1.16271	0.116035	9.07416	0.0134642	0.0216747	1.15466	1.17076	0.862291	1.46313	-0.00287209	0.000382065	22.3079	63.4167	1.14659	1.14345	1.14974	0.846266	1.44692	0.000233072	6.98866e-06	60.0429
						30.5405	1.08788	1.16271	-0.0748318	-6.87869	0.00559981	0.00190479	1.15466	1.17076	0.862291	1.46313	-0.00287209	0.000382065	22.3079	63.5	1.14661	1.14346	1.14976	0.846285	1.44694	0.000233651	6.9063e-06	60.1384
						30.5482	1.21272	1.16269	0.0500323	4.12562	0.00250323	0.00659316	1.15464	1.17074	0.862269	1.46311	-0.00286917	0.000381735	22.3168	63.5833	1.14663	1.14348	1.14978	0.846305	1.44696	0.000234223	6.82464e-06	60.234
						30.5482	1.08855	1.16269	-0.0741392	-6.81082	0.00549662	0.0018467	1.15464	1.17074	0.862269	1.46311	-0.00286917	0.000381735	22.3168	63.6667	1.14665	1.1435	1.1498	0.846324	1.44698	0.000234788	6.74369e-06	60.3296
						30.5482	1.2253	1.16269	0.0626061	5.10947	0.00391952	0.00879319	1.15464	1.17074	0.862269	1.46311	-0.00286917	0.000381735	22.3168	63.75	1.14667	1.14352	1.14982	0.846344	1.447	0.000235347	6.66344e-06	60.4251
						30.5482	1.08242	1.16269	-0.0802651	-7.41531	0.00644249	0.00241073	1.15464	1.17074	0.862269	1.46311	-0.00286917	0.000381735	22.3168	63.8333	1.14669	1.14354	1.14984	0.846363	1.44702	0.000235899	6.58388e-06	60.5207
						30.5482	1.07325	1.16269	-0.0894379	-8.33336	0.00799913	0.00339562	1.15464	1.17074	0.862269	1.46311	-0.00286917	0.000381735	22.3168	63.9167	1.14671	1.14356	1.14986	0.846383	1.44704	0.000236444	6.50501e-06	60.6162
						30.6737	1.45706	1.16233	0.294726	20.2275	0.0868633	0.105973	1.15432	1.17034	0.861913	1.46275	-0.00282159	0.000376346	22.4628	64	1.14673	1.14358	1.14988	0.846403	1.44706	0.000236983	6.42682e-06	60.7118
						30.6757	1.14804	1.16233	-0.0142815	-1.24398	0.00020396	0.000272971	1.15431	1.17034	0.861908	1.46275	-0.00282085	0.000376263	22.465	64.0833	1.14675	1.1436	1.1499	0.846423	1.44708	0.000237515	6.3493e-06	60.8073
						30.6757	1.29239	1.16233	0.130064	10.0639	0.0169167	0.0258784	1.15431	1.17034	0.861908	1.46275	-0.00282085	0.000376263	22.465	64.1667	1.14677	1.14362	1.14992	0.846442	1.4471	0.000238041	6.27245e-06	60.9029
						30.7285	1.30073	1.16218	0.138551	10.6518	0.0191964	0.0286306	1.15418	1.17017	0.86176	1.4626	-0.00280105	0.000374008	22.5264	64.25	1.14679	1.14364	1.14994	0.846462	1.44712	0.000238561	6.19626e-06	60.9985
						30.7609	1.43833	1.16209	0.276243	19.2058	0.0763101	0.0941306	1.1541	1.17007	0.861669	1.46251	-0.00278895	0.000372628	22.5641	64.3333	1.14681	1.14366	1.14996	0.846482	1.44714	0.000239074	6.12072e-06	61.094
						30.775	1.19703	1.16205	0.0349814	2.92235	0.0012237	0.00429106	1.15407	1.17003	0.86163	1.46247	-0.00278368	0.000372025	22.5805	64.4167	1.14683	1.14368	1.14998	0.846502	1.44716	0.000239581	6.04584e-06	61.1896
						30.775	1.13784	1.16205	-0.0242043	-2.12721	0.000585847	3.99494e-05	1.15407	1.17003	0.86163	1.46247	-0.00278368	0.000372025	22.5805	64.5	1.14685	1.1437	1.15	0.846522	1.44718	0.000240081	5.9716e-06	61.2852
						30.775	1.18764	1.16205	0.0255935	2.15499	0.000655029	0.00314927	1.15407	1.17003	0.86163	1.46247	-0.00278368	0.000372025	22.5805	64.5833	1.14687	1.14372	1.15003	0.846542	1.4472	0.000240576	5.898e-06	61.3807
						30.8108	1.33789	1.16195	0.175945	13.1509	0.0309566	0.0425888	1.15398	1.16992	0.861531	1.46237	-0.0027704	0.000370507	22.6221	64.6667	1.14689	1.14373	1.15005	0.846562	1.44722	0.000241064	5.82503e-06	61.4763
						30.8108	1.27875	1.16195	0.116798	9.13378	0.0136417	0.0216747	1.15398	1.16992	0.861531	1.46237	-0.0027704	0.000370507	22.6221	64.75	1.14691	1.14375	1.15007	0.846582	1.44724	0.000241547	5.75268e-06	61.5719
						30.8108	1.22169	1.16195	0.0597459	4.89042	0.00356958	0.00813089	1.15398	1.16992	0.861531	1.46237	-0.0027704	0.000370507	22.6221	64.8333	1.14693	1.14377	1.15009	0.846602	1.44726	0.000242023	5.68096e-06	61.6675
						30.8458	1.12456	1.16185	-0.0372876	-3.31574	0.00139037	4.84245e-05	1.15389	1.16981	0.861435	1.46227	-0.00275747	0.000369025	22.6627	64.9167	1.14695	1.14379	1.15011	0.846623	1.44728	0.000242494	5.60986e-06	61.7631
						30.8784	0.907661	1.16176	-0.254101	-27.9952	0.0645675	0.0501143	1.15381	1.16971	0.861345	1.46218	-0.00274546	0.000367647	22.7006	65	1.14697	1.14381	1.15013	0.846643	1.4473	0.000242958	5.53936e-06	61.8586
						30.8784	1.0593	1.16176	-0.10246	-9.67238	0.010498	0.00521582	1.15381	1.16971	0.861345	1.46218	-0.00274546	0.000367647	22.7006	65.0833	1.14699	1.14383	1.15015	0.846663	1.44732	0.000243417	5.46947e-06	61.9542
						30.8885	1.04887	1.16173	-0.112863	-10.7605	0.0127381	0.00683134	1.15378	1.16968	0.861318	1.46215	-0.00274175	0.000367221	22.7123	65.1667	1.14701	1.14385	1.15017	0.846683	1.44734	0.00024387	5.40018e-06	62.0498
						30.8885	1.06103	1.16173	-0.1007	-9.49075	0.0101405	0.00496864	1.15378	1.16968	0.861318	1.46215	-0.00274175	0.000367221	22.7123	65.25	1.14703	1.14387	1.1502	0.846704	1.44736	0.000244317	5.33149e-06	62.1454
						30.9785	1.03716	1.16149	-0.12433	-11.9876	0.0154581	0.00890465	1.15357	1.16941	0.861073	1.46191	-0.00270885	0.000363432	22.8169	65.3333	1.14705	1.14389	1.15022	0.846724	1.44738	0.000244758	5.26338e-06	62.241
						31.0019	1.08546	1.16143	-0.0759633	-6.99824	0.00577043	0.00212157	1.15351	1.16934	0.86101	1.46184	-0.00270037	0.000362453	22.844	65.4167	1.14707	1.14391	1.15024	0.846744	1.4474	0.000245194	5.19586e-06	62.3366
						31.0135	1.37115	1.16139	0.209753	15.2976	0.0439963	0.0574199	1.15348	1.16931	0.860979	1.46181	-0.00269616	0.000361967	22.8575	65.5	1.14709	1.14392	1.15026	0.846765	1.44742	0.000245624	5.12891e-06	62.4321
						31.0316	1.17109	1.16135	0.00974682	0.832284	9.50005e-05	0.00156575	1.15344	1.16925	0.86093	1.46176	-0.00268962	0.00036121	22.8786	65.5833	1.14711	1.14394	1.15028	0.846785	1.44744	0.000246049	5.06254e-06	62.5277
						31.0348	1.34361	1.16134	0.182274	13.566	0.0332237	0.0449812	1.15343	1.16924	0.860921	1.46175	-0.00268846	0.000361076	22.8823	65.6667	1.14713	1.14396	1.15031	0.846806	1.44746	0.000246468	4.99674e-06	62.6233
						31.0791	1.06785	1.16122	-0.0933668	-8.74342	0.00871735	0.00405402	1.15332	1.16911	0.860803	1.46163	-0.00267253	0.000359231	22.9337	65.75	1.14715	1.14398	1.15033	0.846826	1.44748	0.000246882	4.9315e-06	62.7189
						31.0811	1.17148	1.16121	0.0102668	0.876394	0.000105407	0.00159656	1.15332	1.16911	0.860798	1.46163	-0.0026718	0.000359146	22.936	65.8333	1.14718	1.144	1.15035	0.846847	1.4475	0.00024729	4.86682e-06	62.8145
						31.0847	1.0538	1.1612	-0.107404	-10.1921	0.0115356	0.00604094	1.15331	1.1691	0.860788	1.46162	-0.00267051	0.000358997	22.9402	65.9167	1.1472	1.14402	1.15037	0.846868	1.44752	0.000247693	4.80269e-06	62.9101
						31.0975	1.01986	1.16117	-0.141307	-13.8554	0.0199675	0.012468	1.15328	1.16906	0.860754	1.46158	-0.00266589	0.000358461	22.9551	66	1.14722	1.14404	1.1504	0.846888	1.44755	0.000248091	4.73912e-06	63.0057
						31.104	1.00185	1.16115	-0.159307	-15.9014	0.0253787	0.0168164	1.15326	1.16904	0.860737	1.46157	-0.00266359	0.000358194	22.9626	66.0833	1.14724	1.14406	1.15042	0.846909	1.44757	0.000248483	4.67608e-06	63.1013
						31.1088	1.23472	1.16114	0.0735843	5.95958	0.00541465	0.0106503	1.15325	1.16903	0.860724	1.46155	-0.00266186	0.000357993	22.9682	66.1667	1.14726	1.14407	1.15044	0.84693	1.44759	0.00024887	4.61358e-06	63.1969
						31.1096	0.985442	1.16114	-0.175695	-17.8291	0.0308688	0.0213397	1.15325	1.16902	0.860722	1.46155	-0.00266157	0.00035796	22.9691	66.25	1.14728	1.14409	1.15047	0.84695	1.44761	0.000249252	4.55162e-06	63.2925
						31.1153	1.22212	1.16112	0.0609975	4.99113	0.0037207	0.00820771	1.15324	1.16901	0.860707	1.46154	-0.00265953	0.000357723	22.9758	66.3333	1.1473	1.14411	1.15049	0.846971	1.44763	0.000249629	4.49019e-06	63.3881
						31.1153	1.00659	1.16112	-0.154536	-15.3525	0.0238814	0.0156093	1.15324	1.16901	0.860707	1.46154	-0.00265953	0.000357723	22.9758	66.4167	1.14732	1.14413	1.15051	0.846992	1.44765	0.00025	4.42928e-06	63.4838
						31.1153	1.41658	1.16112	0.25546	18.0336	0.0652599	0.0812587	1.15324	1.16901	0.860707	1.46154	-0.00265953	0.000357723	22.9758	66.5	1.14734	1.14415	1.15053	0.847013	1.44767	0.000250367	4.3689e-06	63.5794
						31.1153	1.11003	1.16112	-0.051094	-4.60295	0.0026106	0.000462039	1.15324	1.16901	0.860707	1.46154	-0.00265953	0.000357723	22.9758	66.5833	1.14736	1.14417	1.15056	0.847033	1.44769	0.000250728	4.30903e-06	63.675
						31.1153	1.07322	1.16112	-0.0878997	-8.19026	0.00772635	0.00339898	1.15324	1.16901	0.860707	1.46154	-0.00265953	0.000357723	22.9758	66.6667	1.14738	1.14419	1.15058	0.847054	1.44771	0.000251085	4.24967e-06	63.7706
						31.1217	1.21265	1.16111	0.0515445	4.25057	0.00265684	0.00658152	1.15322	1.16899	0.86069	1.46152	-0.00265726	0.000357459	22.9831	66.75	1.1474	1.1442	1.1506	0.847075	1.44773	0.000251437	4.19081e-06	63.8662
						31.1268	1.18576	1.16109	0.0246662	2.08021	0.000608423	0.0029414	1.15321	1.16897	0.860676	1.46151	-0.00265544	0.000357248	22.9891	66.8333	1.14743	1.14422	1.15063	0.847096	1.44775	0.000251783	4.13246e-06	63.9618
						31.1289	1.19972	1.16109	0.0386357	3.22039	0.00149272	0.00465103	1.1532	1.16897	0.860671	1.4615	-0.00265467	0.000357159	22.9915	66.9167	1.14745	1.14424	1.15065	0.847117	1.44777	0.000252125	4.07461e-06	64.0574
						31.1353	1.1879	1.16107	0.0268288	2.25852	0.000719787	0.00317809	1.15319	1.16895	0.860654	1.46148	-0.00265238	0.000356892	22.999	67	1.14747	1.14426	1.15068	0.847138	1.4478	0.000252463	4.01725e-06	64.1531
						31.1486	1.28465	1.16103	0.123613	9.62234	0.0152802	0.0234468	1.15316	1.16891	0.860618	1.46145	-0.00264763	0.00035634	23.0145	67.0833	1.14749	1.14428	1.1507	0.847159	1.44782	0.000252795	3.96038e-06	64.2487
						31.1486	1.34982	1.16103	0.188791	13.9863	0.0356419	0.0476554	1.15316	1.16891	0.860618	1.46145	-0.00264763	0.00035634	23.0145	67.1667	1.14751	1.14429	1.15072	0.84718	1.44784	0.000253123	3.904e-06	64.3443
						31.1506	1.15845	1.16103	-0.00257408	-0.2222	6.62589e-06	0.000725287	1.15315	1.1689	0.860613	1.46144	-0.00264693	0.000356258	23.0168	67.25	1.14753	1.14431	1.15075	0.847201	1.44786	0.000253446	3.84809e-06	64.4399
						31.157	1.14543	1.16101	-0.0155774	-1.35996	0.000242656	0.00019351	1.15314	1.16888	0.860596	1.46143	-0.00264464	0.000355992	23.0242	67.3333	1.14755	1.14433	1.15077	0.847222	1.44788	0.000253764	3.79266e-06	64.5356
						31.1627	1.13371	1.161	-0.0272847	-2.40667	0.000744452	4.79033e-06	1.15312	1.16887	0.860581	1.46141	-0.00264263	0.000355759	23.0308	67.4167	1.14757	1.14435	1.1508	0.847244	1.4479	0.000254078	3.73771e-06	64.6312
						31.1699	1.11816	1.16098	-0.0428172	-3.82926	0.00183331	0.000178569	1.15311	1.16885	0.860562	1.46139	-0.00264006	0.00035546	23.0392	67.5	1.14759	1.14437	1.15082	0.847265	1.44792	0.000254387	3.68322e-06	64.7268
						31.1771	1.10203	1.16096	-0.0589274	-5.34717	0.00347244	0.000869795	1.15309	1.16883	0.860543	1.46137	-0.00263749	0.00035516	23.0476	67.5833	1.14762	1.14439	1.15084	0.847286	1.44794	0.000254692	3.6292e-06	64.8225
						31.2021	1.26587	1.16089	0.104973	8.29261	0.0110194	0.018048	1.15303	1.16875	0.860478	1.46131	-0.00262865	0.000354131	23.0765	67.6667	1.14764	1.1444	1.15087	0.847307	1.44797	0.000254992	3.57564e-06	64.9181
						31.2055	1.2973	1.16088	0.136421	10.5157	0.0186107	0.0274835	1.15302	1.16874	0.860469	1.4613	-0.00262745	0.000353991	23.0804	67.75	1.14766	1.14442	1.15089	0.847328	1.44799	0.000255288	3.52253e-06	65.0137
						31.2287	1.17825	1.16082	0.0174229	1.47872	0.000303559	0.00218299	1.15297	1.16868	0.860408	1.46124	-0.00261922	0.000353032	23.1074	67.8333	1.14768	1.14444	1.15092	0.84735	1.44801	0.000255579	3.46988e-06	65.1094
						31.2287	1.25048	1.16082	0.0896601	7.17004	0.00803893	0.0141514	1.15297	1.16868	0.860408	1.46124	-0.00261922	0.000353032	23.1074	67.9167	1.1477	1.14446	1.15094	0.847371	1.44803	0.000255866	3.41768e-06	65.205
						31.2287	1.09772	1.16082	-0.0631027	-5.74853	0.00398196	0.00114266	1.15297	1.16868	0.860408	1.46124	-0.00261922	0.000353032	23.1074	68	1.14772	1.14448	1.15097	0.847392	1.44805	0.000256149	3.36592e-06	65.3007
						31.2287	1.21269	1.16082	0.0518631	4.27671	0.00268978	0.00658737	1.15297	1.16868	0.860408	1.46124	-0.00261922	0.000353032	23.1074	68.0833	1.14774	1.14449	1.15099	0.847413	1.44807	0.000256427	3.3146e-06	65.3963
						31.2287	1.23156	1.16082	0.0707332	5.7434	0.00500319	0.0100066	1.15297	1.16868	0.860408	1.46124	-0.00261922	0.000353032	23.1074	68.1667	1.14776	1.14451	1.15102	0.847435	1.44809	0.000256701	3.26371e-06	65.492
						31.2287	1.06406	1.16082	-0.0967589	-9.09334	0.00936229	0.00455077	1.15297	1.16868	0.860408	1.46124	-0.00261922	0.000353032	23.1074	68.25	1.14779	1.14453	1.15104	0.847456	1.44812	0.000256971	3.21326e-06	65.5876
						31.2287	1.25364	1.16082	0.0928199	7.40402	0.00861554	0.0149132	1.15297	1.16868	0.860408	1.46124	-0.00261922	0.000353032	23.1074	68.3333	1.14781	1.14455	1.15107	0.847478	1.44814	0.000257237	3.16324e-06	65.6832
						31.2287	1.27263	1.16082	0.11181	8.78573	0.0125015	0.0199119	1.15297	1.16868	0.860408	1.46124	-0.00261922	0.000353032	23.1074	68.4167	1.14783	1.14456	1.15109	0.847499	1.44816	0.000257498	3.11365e-06	65.7789
						31.2287	1.16889	1.16082	0.00806658	0.690107	6.50698e-05	0.00139623	1.15297	1.16868	0.860408	1.46124	-0.00261922	0.000353032	23.1074	68.5	1.14785	1.14458	1.15112	0.84752	1.44818	0.000257756	3.06448e-06	65.8746
						31.2287	1.13472	1.16082	-0.0260989	-2.30003	0.000681155	1.02439e-05	1.15297	1.16868	0.860408	1.46124	-0.00261922	0.000353032	23.1074	68.5833	1.14787	1.1446	1.15114	0.847542	1.4482	0.000258009	3.01572e-06	65.9702
						31.2287	1.19701	1.16082	0.036183	3.02279	0.00130921	0.00428796	1.15297	1.16868	0.860408	1.46124	-0.00261922	0.000353032	23.1074	68.6667	1.14789	1.14462	1.15117	0.847563	1.44822	0.000258258	2.96738e-06	66.0659
						31.2447	1.36306	1.16078	0.202282	14.8402	0.0409179	0.0536106	1.15293	1.16863	0.860367	1.4612	-0.0026136	0.000352375	23.126	68.75	1.14791	1.14464	1.15119	0.847585	1.44824	0.000258503	2.91945e-06	66.1615
						31.2838	1.02161	1.16068	-0.139068	-13.6126	0.0193398	0.0120806	1.15284	1.16852	0.860265	1.46109	-0.00259985	0.000350769	23.1713	68.8333	1.14794	1.14465	1.15122	0.847606	1.44827	0.000258745	2.87193e-06	66.2572
						31.2961	1.08718	1.16065	-0.0734705	-6.75792	0.00539792	0.00196663	1.15281	1.16848	0.860233	1.46106	-0.00259552	0.000350262	23.1857	68.9167	1.14796	1.14467	1.15124	0.847628	1.44829	0.000258982	2.82482e-06	66.3528
						31.3412	1.22245	1.16053	0.0619202	5.06525	0.00383411	0.0082678	1.15271	1.16835	0.860117	1.46094	-0.00257979	0.00034842	23.238	69	1.14798	1.14469	1.15127	0.847649	1.44831	0.000259216	2.7781e-06	66.4485
						31.3422	1.05493	1.16053	-0.105603	-10.0104	0.0111519	0.00586723	1.15271	1.16835	0.860114	1.46094	-0.00257945	0.000348381	23.2391	69.0833	1.148	1.14471	1.1513	0.847671	1.44833	0.000259445	2.73178e-06	66.5442
						31.3514	1.15862	1.1605	-0.00188717	-0.162882	3.56143e-06	0.000734077	1.15269	1.16832	0.860091	1.46092	-0.00257625	0.000348005	23.2498	69.1667	1.14802	1.14472	1.15132	0.847693	1.44835	0.000259671	2.68586e-06	66.6398
						31.4189	1.31665	1.16033	0.156315	11.8722	0.0244345	0.0342705	1.15253	1.16813	0.859918	1.46074	-0.00255282	0.000345256	23.3282	69.25	1.14804	1.14474	1.15135	0.847714	1.44837	0.000259893	2.64033e-06	66.7355
						31.4556	1.11617	1.16024	-0.0440636	-3.94773	0.0019416	0.000235597	1.15245	1.16803	0.859825	1.46065	-0.0025402	0.000343771	23.3707	69.3333	1.14807	1.14476	1.15137	0.847736	1.4484	0.000260111	2.59518e-06	66.8312
						31.5541	1.44325	1.15999	0.283259	19.6265	0.0802357	0.0971725	1.15223	1.16775	0.859577	1.4604	-0.00250654	0.000339804	23.4849	69.4167	1.14809	1.14478	1.1514	0.847757	1.44842	0.000260325	2.55042e-06	66.9269
						31.6216	1.04257	1.15982	-0.117246	-11.2458	0.0137466	0.00791186	1.15208	1.16757	0.859409	1.46023	-0.00248367	0.0003371	23.5633	69.5	1.14811	1.14479	1.15142	0.847779	1.44844	0.000260536	2.50603e-06	67.0225
						31.6216	1.23284	1.15982	0.0730204	5.92294	0.00533198	0.0102653	1.15208	1.16757	0.859409	1.46023	-0.00248367	0.0003371	23.5633	69.5833	1.14813	1.14481	1.15145	0.847801	1.44846	0.000260743	2.46203e-06	67.1182
						31.6216	1.11757	1.15982	-0.0422499	-3.78051	0.00178505	0.000194674	1.15208	1.16757	0.859409	1.46023	-0.00248367	0.0003371	23.5633	69.6667	1.14815	1.14483	1.15148	0.847822	1.44848	0.000260946	2.4184e-06	67.2139
						31.6824	1.05187	1.15967	-0.107802	-10.2486	0.0116212	0.00634487	1.15194	1.1674	0.859259	1.46008	-0.00246325	0.000334681	23.6338	69.75	1.14817	1.14485	1.1515	0.847844	1.4485	0.000261146	2.37514e-06	67.3096
						31.6824	1.06404	1.15967	-0.0956294	-8.98738	0.00914498	0.00455388	1.15194	1.1674	0.859259	1.46008	-0.00246325	0.000334681	23.6338	69.8333	1.1482	1.14486	1.15153	0.847866	1.44853	0.000261342	2.33225e-06	67.4053
						31.6824	1.11308	1.15967	-0.0465905	-4.18573	0.00217067	0.000340164	1.15194	1.1674	0.859259	1.46008	-0.00246325	0.000334681	23.6338	69.9167	1.14822	1.14488	1.15156	0.847888	1.44855	0.000261535	2.28972e-06	67.5009
						31.6892	1.18643	1.15965	0.0267757	2.25683	0.00071694	0.00301467	1.15193	1.16738	0.859242	1.46006	-0.00246098	0.000334413	23.6417	70	1.14824	1.1449	1.15158	0.847909	1.44857	0.000261724	2.24755e-06	67.5966
						31.7568	1.3775	1.15949	0.218015	15.8269	0.0475307	0.0605063	1.15178	1.1672	0.859077	1.4599	-0.00243848	0.000331741	23.72	70.0833	1.14826	1.14491	1.15161	0.847931	1.44859	0.000261909	2.20575e-06	67.6923
						31.7568	1.04257	1.15949	-0.116913	-11.2139	0.0136687	0.00791186	1.15178	1.1672	0.859077	1.4599	-0.00243848	0.000331741	23.72	70.1667	1.14828	1.14493	1.15163	0.847953	1.44861	0.000262091	2.1643e-06	67.788
						31.7593	1.27455	1.15948	0.115073	9.02849	0.0132418	0.020458	1.15177	1.16719	0.859071	1.45989	-0.00243764	0.000331641	23.723	70.25	1.14831	1.14495	1.15166	0.847975	1.44864	0.00026227	2.1232e-06	67.8837
						31.7794	1.00187	1.15943	-0.157562	-15.7268	0.0248257	0.0168097	1.15173	1.16714	0.859022	1.45984	-0.00243098	0.000330849	23.7463	70.3333	1.14833	1.14497	1.15169	0.847996	1.44866	0.000262445	2.08245e-06	67.9794
						31.7915	0.965933	1.1594	-0.193471	-20.0294	0.037431	0.0274202	1.1517	1.1671	0.858993	1.45981	-0.00242699	0.000330375	23.7603	70.4167	1.14835	1.14498	1.15171	0.848018	1.44868	0.000262617	2.04204e-06	68.0751
						31.7958	1.10691	1.15939	-0.0524784	-4.74096	0.00275398	0.000605587	1.15169	1.16709	0.858982	1.4598	-0.00242554	0.000330202	23.7653	70.5	1.14837	1.145	1.15174	0.84804	1.4487	0.000262786	2.00198e-06	68.1708
						31.7958	1.14089	1.15939	-0.0185034	-1.62184	0.000342376	8.77275e-05	1.15169	1.16709	0.858982	1.4598	-0.00242554	0.000330202	23.7653	70.5833	1.14839	1.14502	1.15177	0.848062	1.44872	0.000262951	1.96226e-06	68.2665
						31.7958	1.12542	1.15939	-0.0339762	-3.01899	0.00115438	3.72897e-05	1.15169	1.16709	0.858982	1.4598	-0.00242554	0.000330202	23.7653	70.6667	1.14841	1.14503	1.15179	0.848084	1.44875	0.000263113	1.92288e-06	68.3622
						31.8043	1.36706	1.15937	0.207685	15.1921	0.0431332	0.0554765	1.15168	1.16707	0.858962	1.45978	-0.00242274	0.000329869	23.7752	70.75	1.14844	1.14505	1.15182	0.848106	1.44877	0.000263271	1.88384e-06	68.4579
						31.8243	1.21257	1.15932	0.053243	4.39094	0.00283482	0.00656809	1.15163	1.16701	0.858914	1.45973	-0.00241615	0.000329085	23.7984	70.8333	1.14846	1.14507	1.15185	0.848128	1.44879	0.000263427	1.84512e-06	68.5536
						31.8453	1.31328	1.15927	0.154005	11.7267	0.0237175	0.0330348	1.15159	1.16696	0.858863	1.45968	-0.00240925	0.000328262	23.8227	70.9167	1.14848	1.14509	1.15188	0.84815	1.44881	0.000263579	1.80674e-06	68.6493
						31.8705	0.910672	1.15921	-0.248541	-27.292	0.0617724	0.0487751	1.15153	1.16689	0.858803	1.45962	-0.00240101	0.00032728	23.8519	71	1.1485	1.1451	1.1519	0.848171	1.44883	0.000263728	1.76868e-06	68.745
						31.9211	1.12705	1.15909	-0.0320465	-2.84341	0.00102698	2.00518e-05	1.15143	1.16676	0.858682	1.4595	-0.0023845	0.00032531	23.9105	71.0833	1.14852	1.14512	1.15193	0.848193	1.44886	0.000263874	1.73094e-06	68.8407
						31.9314	1.34883	1.15907	0.189762	14.0687	0.0360097	0.047222	1.1514	1.16673	0.858658	1.45948	-0.00238115	0.00032491	23.9224	71.1667	1.14855	1.14514	1.15196	0.848215	1.44888	0.000264016	1.69353e-06	68.9364
						31.9522	0.81767	1.15902	-0.341348	-41.7464	0.116518	0.0985038	1.15136	1.16667	0.858608	1.45943	-0.00237438	0.000324101	23.9466	71.25	1.14857	1.14515	1.15198	0.848237	1.4489	0.000264156	1.65644e-06	69.0321
						31.9595	1.22169	1.159	0.0626942	5.13174	0.00393057	0.00813089	1.15135	1.16666	0.858591	1.45941	-0.00237204	0.000323821	23.955	71.3333	1.14859	1.14517	1.15201	0.848259	1.44892	0.000264292	1.61966e-06	69.1278
						31.9595	1.1261	1.159	-0.0329043	-2.92198	0.00108269	2.94529e-05	1.15135	1.16666	0.858591	1.45941	-0.00237204	0.000323821	23.955	71.4167	1.14861	1.14519	1.15204	0.848281	1.44894	0.000264426	1.58319e-06	69.2236
						32.0102	0.985478	1.15888	-0.173403	-17.5958	0.0300684	0.0213292	1.15124	1.16652	0.858471	1.45929	-0.00235567	0.000321863	24.0138	71.5	1.14863	1.1452	1.15207	0.848303	1.44897	0.000264556	1.54703e-06	69.3193
						32.0227	1.18133	1.15885	0.0224756	1.90257	0.000505152	0.00248039	1.15121	1.16649	0.858442	1.45926	-0.00235164	0.000321381	24.0283	71.5833	1.14866	1.14522	1.15209	0.848325	1.44899	0.000264684	1.51119e-06	69.415
						32.0227	1.03972	1.15885	-0.119135	-11.4584	0.0141932	0.0084286	1.15121	1.16649	0.858442	1.45926	-0.00235164	0.000321381	24.0283	71.6667	1.14868	1.14524	1.15212	0.848347	1.44901	0.000264808	1.47564e-06	69.5107
						32.0246	1.03298	1.15885	-0.12587	-12.1852	0.0158433	0.00971148	1.15121	1.16648	0.858437	1.45926	-0.00235101	0.000321305	24.0306	71.75	1.1487	1.14525	1.15215	0.848369	1.44903	0.00026493	1.4404e-06	69.6064
						32.027	1.17148	1.15884	0.0126392	1.07891	0.00015975	0.00159656	1.1512	1.16648	0.858432	1.45925	-0.00235025	0.000321214	24.0333	71.8333	1.14872	1.14527	1.15218	0.848391	1.44905	0.000265048	1.40546e-06	69.7022
						32.027	1.09094	1.15884	-0.0678994	-6.22393	0.00461033	0.00164688	1.1512	1.16648	0.858432	1.45925	-0.00235025	0.000321214	24.0333	71.9167	1.14874	1.14529	1.1522	0.848413	1.44908	0.000265164	1.37082e-06	69.7979
						32.0278	1.04006	1.15884	-0.118784	-11.4209	0.0141096	0.00836637	1.1512	1.16648	0.85843	1.45925	-0.00235001	0.000321186	24.0342	72	1.14877	1.1453	1.15223	0.848435	1.4491	0.000265277	1.33647e-06	69.8936
						32.0946	0.995803	1.15868	-0.16288	-16.3567	0.0265299	0.01842	1.15106	1.1663	0.858274	1.45909	-0.00232863	0.000318623	24.1116	72.0833	1.14879	1.14532	1.15226	0.848457	1.44912	0.000265387	1.30242e-06	69.9894
						32.1251	1.21805	1.15861	0.0594384	4.8798	0.00353293	0.00748695	1.151	1.16622	0.858204	1.45902	-0.00231893	0.000317458	24.147	72.1667	1.14881	1.14534	1.15229	0.848479	1.44914	0.000265494	1.26865e-06	70.0851
						32.1361	1.09153	1.15859	-0.0670515	-6.14286	0.0044959	0.00159906	1.15098	1.1662	0.858178	1.45899	-0.00231544	0.000317039	24.1597	72.25	1.14883	1.14535	1.15231	0.848501	1.44917	0.000265598	1.23517e-06	70.1808
						32.152	1.25667	1.15855	0.098123	7.80816	0.00962812	0.0156624	1.15094	1.16615	0.858141	1.45896	-0.00231039	0.000316433	24.1782	72.3333	1.14886	1.14537	1.15234	0.848523	1.44919	0.0002657	1.20198e-06	70.2766
						32.1622	1.10298	1.15853	-0.0555475	-5.03614	0.00308553	0.000814791	1.15092	1.16613	0.858118	1.45893	-0.00230719	0.000316048	24.1899	72.4167	1.14888	1.14539	1.15237	0.848546	1.44921	0.000265798	1.16907e-06	70.3723
						32.1622	1.18887	1.15853	0.0303452	2.55244	0.000920834	0.00328882	1.15092	1.16613	0.858118	1.45893	-0.00230719	0.000316048	24.1899	72.5	1.1489	1.1454	1.1524	0.848568	1.44923	0.000265895	1.13645e-06	70.468
						32.181	1.10515	1.15848	-0.0533336	-4.82592	0.00284447	0.00069559	1.15089	1.16608	0.858075	1.45889	-0.00230123	0.000315333	24.2117	72.5833	1.14892	1.14542	1.15243	0.84859	1.44925	0.000265988	1.1041e-06	70.5638
						32.181	1.29475	1.15848	0.136268	10.5246	0.018569	0.0266432	1.15089	1.16608	0.858075	1.45889	-0.00230123	0.000315333	24.2117	72.6667	1.14894	1.14544	1.15245	0.848612	1.44928	0.000266079	1.07202e-06	70.6595
						32.2028	1.32127	1.15843	0.162834	12.3241	0.026515	0.0360027	1.15084	1.16602	0.858025	1.45884	-0.00229438	0.000314509	24.2369	72.75	1.14897	1.14545	1.15248	0.848634	1.4493	0.000266167	1.04022e-06	70.7553
						32.2047	1.06789	1.15843	-0.0905392	-8.47833	0.00819734	0.0040493	1.15084	1.16602	0.85802	1.45884	-0.00229377	0.000314435	24.2392	72.8333	1.14899	1.14547	1.15251	0.848656	1.44932	0.000266252	1.00869e-06	70.851
						32.212	1.04974	1.15841	-0.108673	-10.3524	0.0118099	0.00668874	1.15082	1.166	0.858004	1.45882	-0.00229149	0.000314161	24.2476	72.9167	1.14901	1.14548	1.15254	0.848678	1.44934	0.000266335	9.77433e-07	70.9468
						32.2176	1.03508	1.1584	-0.123321	-11.9142	0.0152081	0.00930177	1.15081	1.16599	0.857991	1.45881	-0.00228972	0.000313948	24.2541	73	1.14903	1.1455	1.15257	0.8487	1.44937	0.000266415	9.46441e-07	71.0425
						32.2495	0.914746	1.15833	-0.24358	-26.6282	0.0593313	0.0469925	1.15075	1.16591	0.857918	1.45873	-0.00227972	0.000312744	24.2911	73.0833	1.14906	1.14552	1.15259	0.848722	1.44939	0.000266492	9.15713e-07	71.1383
						32.2495	1.01555	1.15833	-0.142778	-14.0592	0.0203856	0.0134503	1.15075	1.16591	0.857918	1.45873	-0.00227972	0.000312744	24.2911	73.1667	1.14908	1.14553	1.15262	0.848745	1.44941	0.000266567	8.85248e-07	71.234
						32.2495	1.14397	1.15833	-0.0143594	-1.25523	0.000206194	0.000154833	1.15075	1.16591	0.857918	1.45873	-0.00227972	0.000312744	24.2911	73.25	1.1491	1.14555	1.15265	0.848767	1.44943	0.00026664	8.55043e-07	71.3298
						32.2495	1.06097	1.15833	-0.0973603	-9.17658	0.00947903	0.00497839	1.15075	1.16591	0.857918	1.45873	-0.00227972	0.000312744	24.2911	73.3333	1.14912	1.14557	1.15268	0.848789	1.44945	0.00026671	8.25096e-07	71.4256
						32.2495	1.03365	1.15833	-0.124675	-12.0616	0.0155439	0.00957902	1.15075	1.16591	0.857918	1.45873	-0.00227972	0.000312744	24.2911	73.4167	1.14914	1.14558	1.15271	0.848811	1.44948	0.000266778	7.95405e-07	71.5213
						32.2722	1.39644	1.15827	0.238163	17.0551	0.0567218	0.0701797	1.1507	1.16585	0.857867	1.45868	-0.00227265	0.000311893	24.3173	73.5	1.14917	1.1456	1.15273	0.848833	1.4495	0.000266843	7.65969e-07	71.6171
						32.286	1.13881	1.15824	-0.0194371	-1.7068	0.000377801	5.30379e-05	1.15067	1.16581	0.857836	1.45865	-0.00226836	0.000311375	24.3333	73.5833	1.14919	1.14561	1.15276	0.848855	1.44952	0.000266905	7.36784e-07	71.7128
						32.2973	1.12043	1.15822	-0.0377862	-3.37247	0.0014278	0.000123034	1.15065	1.16578	0.85781	1.45862	-0.00226482	0.00031095	24.3464	73.6667	1.14921	1.14563	1.15279	0.848878	1.44954	0.000266965	7.07848e-07	71.8086
						32.2973	1.25431	1.15822	0.096093	7.66103	0.00923387	0.0150767	1.15065	1.16578	0.85781	1.45862	-0.00226482	0.00031095	24.3464	73.75	1.14923	1.14565	1.15282	0.8489	1.44957	0.000267023	6.79161e-07	71.9044
						32.2973	1.13169	1.15822	-0.0265291	-2.3442	0.000703791	2.72374e-08	1.15065	1.16578	0.85781	1.45862	-0.00226482	0.00031095	24.3464	73.8333	1.14926	1.14566	1.15285	0.848922	1.44959	0.000267079	6.50719e-07	72.0001
						32.2973	1.29047	1.15822	0.13225	10.2483	0.0174902	0.0252634	1.15065	1.16578	0.85781	1.45862	-0.00226482	0.00031095	24.3464	73.9167	1.14928	1.14568	1.15288	0.848944	1.44961	0.000267132	6.22521e-07	72.0959
						32.2973	1.22619	1.15822	0.0679703	5.54322	0.00461996	0.00896134	1.15065	1.16578	0.85781	1.45862	-0.00226482	0.00031095	24.3464	74	1.1493	1.14569	1.1529	0.848966	1.44963	0.000267182	5.94565e-07	72.1917
						32.2973	1.15336	1.15822	-0.00485408	-0.420863	2.35621e-05	0.000476986	1.15065	1.16578	0.85781	1.45862	-0.00226482	0.00031095	24.3464	74.0833	1.14932	1.14571	1.15293	0.848988	1.44966	0.000267231	5.66848e-07	72.2875
						32.2973	1.24585	1.15822	0.0876322	7.03393	0.0076794	0.0130705	1.15065	1.16578	0.85781	1.45862	-0.00226482	0.00031095	24.3464	74.1667	1.14934	1.14573	1.15296	0.849011	1.44968	0.000267277	5.39368e-07	72.3832
						32.2988	1.1111	1.15821	-0.0471148	-4.24038	0.00221981	0.000417147	1.15065	1.16578	0.857807	1.45862	-0.00226435	0.000310893	24.3482	74.25	1.14937	1.14574	1.15299	0.849033	1.4497	0.000267321	5.12125e-07	72.479
						32.3085	1.08909	1.15819	-0.0690985	-6.34459	0.00477461	0.00180028	1.15063	1.16576	0.857785	1.4586	-0.00226135	0.000310531	24.3594	74.3333	1.14939	1.14576	1.15302	0.849055	1.44972	0.000267362	4.85115e-07	72.5748
						32.3188	1.31386	1.15817	0.155691	11.8499	0.0242397	0.0332466	1.15061	1.16573	0.857762	1.45858	-0.00225816	0.000310146	24.3713	74.4167	1.14941	1.14577	1.15305	0.849077	1.44974	0.000267401	4.58337e-07	72.6706
						32.3543	1.22247	1.15809	0.0643853	5.2668	0.00414547	0.00827205	1.15054	1.16564	0.857682	1.4585	-0.00224716	0.000308819	24.4124	74.5	1.14943	1.14579	1.15308	0.849099	1.44977	0.000267439	4.31789e-07	72.7664
						32.3607	1.21126	1.15807	0.0531872	4.39106	0.00282888	0.00635819	1.15052	1.16563	0.857667	1.45848	-0.00224518	0.00030858	24.4199	74.5833	1.14946	1.14581	1.15311	0.849122	1.44979	0.000267473	4.05469e-07	72.8622
						32.3629	1.10073	1.15807	-0.0573349	-5.20879	0.00328729	0.000947952	1.15052	1.16562	0.857662	1.45848	-0.00224449	0.000308497	24.4225	74.6667	1.14948	1.14582	1.15313	0.849144	1.44981	0.000267506	3.79376e-07	72.958
						32.3629	1.11921	1.15807	-0.0388572	-3.47183	0.00150988	0.000151563	1.15052	1.16562	0.857662	1.45848	-0.00224449	0.000308497	24.4225	74.75	1.1495	1.14584	1.15316	0.849166	1.44983	0.000267537	3.53506e-07	73.0537
						32.3649	1.11469	1.15806	-0.0433738	-3.8911	0.00188128	0.000283316	1.15051	1.16562	0.857658	1.45847	-0.0022439	0.000308426	24.4247	74.8333	1.14952	1.14585	1.15319	0.849188	1.44986	0.000267565	3.2786e-07	73.1495
						32.3921	1.15203	1.158	-0.00597745	-0.518864	3.57299e-05	0.000420387	1.15046	1.16555	0.857597	1.45841	-0.00223552	0.000307413	24.4562	74.9167	1.14954	1.14587	1.15322	0.849211	1.44988	0.000267591	3.02433e-07	73.2453
						32.405	1.12518	1.15798	-0.0327986	-2.91498	0.00107575	4.02789e-05	1.15043	1.16552	0.857569	1.45838	-0.00223157	0.000306936	24.4711	75	1.14957	1.14589	1.15325	0.849233	1.4499	0.000267616	2.77226e-07	73.3411
						32.4781	1.20266	1.15781	0.0448478	3.72905	0.00201133	0.00506053	1.15029	1.16533	0.857407	1.45822	-0.00220921	0.000304232	24.5558	75.0833	1.14959	1.1459	1.15328	0.849255	1.44992	0.000267638	2.52236e-07	73.4369
						32.487	1.18643	1.15779	0.0286375	2.41375	0.000820104	0.00301484	1.15027	1.16531	0.857387	1.4582	-0.00220652	0.000303907	24.5661	75.1667	1.14961	1.14592	1.15331	0.849277	1.44995	0.000267658	2.27461e-07	73.5327
						32.4934	1.17423	1.15778	0.0164551	1.40135	0.00027077	0.00182423	1.15026	1.1653	0.857373	1.45818	-0.00220456	0.00030367	24.5735	75.25	1.14963	1.14593	1.15334	0.849299	1.44997	0.000267675	2.029e-07	73.6285
						32.4982	1.16486	1.15777	0.00708814	0.608499	5.02418e-05	0.00111112	1.15025	1.16529	0.857362	1.45817	-0.0022031	0.000303493	24.5791	75.3333	1.14966	1.14595	1.15336	0.849322	1.44999	0.000267691	1.7855e-07	73.7243
						32.5676	1.36793	1.15762	0.210318	15.3749	0.0442337	0.0558903	1.15012	1.16512	0.857211	1.45802	-0.00218214	0.000300954	24.6594	75.4167	1.14968	1.14596	1.15339	0.849344	1.45001	0.000267705	1.54411e-07	73.8201
						32.6351	1.25221	1.15747	0.0947409	7.56589	0.00897583	0.0145654	1.14999	1.16495	0.857065	1.45787	-0.00216189	0.000298498	24.7376	75.5	1.1497	1.14598	1.15342	0.849366	1.45004	0.000267717	1.3048e-07	73.9159
						32.7032	1.15015	1.15732	-0.00717391	-0.623738	5.1465e-05	0.00034693	1.14986	1.16479	0.856918	1.45773	-0.00214165	0.00029604	24.8164	75.5833	1.14972	1.146	1.15345	0.849388	1.45006	0.000267727	1.06755e-07	74.0118
						32.766	1.28428	1.15719	0.127094	9.89614	0.016153	0.0233358	1.14974	1.16464	0.856785	1.45759	-0.00212314	0.000293789	24.889	75.6667	1.14975	1.14601	1.15348	0.849411	1.45008	0.000267735	8.32357e-08	74.1076
						32.7703	1.07224	1.15718	-0.0849442	-7.92216	0.00721552	0.00351497	1.14973	1.16463	0.856776	1.45758	-0.00212188	0.000293636	24.894	75.75	1.14977	1.14603	1.15351	0.849433	1.4501	0.000267741	5.99196e-08	74.2034
						32.7703	1.15336	1.15718	-0.00381701	-0.330946	1.45695e-05	0.000476986	1.14973	1.16463	0.856776	1.45758	-0.00212188	0.000293636	24.894	75.8333	1.14979	1.14604	1.15354	0.849455	1.45013	0.000267745	3.68051e-08	74.2992
						32.7703	1.20559	1.15718	0.0484129	4.01569	0.0023438	0.00548635	1.14973	1.16463	0.856776	1.45758	-0.00212188	0.000293636	24.894	75.9167	1.14981	1.14606	1.15357	0.849477	1.45015	0.000267747	1.38907e-08	74.395
						32.8216	1.28454	1.15707	0.127469	9.92333	0.0162484	0.0234145	1.14964	1.16451	0.856668	1.45748	-0.00210687	0.000291809	24.9533	76	1.14983	1.14607	1.1536	0.8495	1.45017	0.000267747	-8.82535e-09	74.4908
						32.8374	1.36893	1.15704	0.211892	15.4787	0.0448982	0.0563622	1.14961	1.16447	0.856635	1.45744	-0.00210226	0.000291247	24.9716	76.0833	1.14986	1.14609	1.15363	0.849522	1.45019	0.000267746	-3.13446e-08	74.5866
						32.8378	1.27875	1.15704	0.121709	9.51784	0.0148131	0.0216747	1.14961	1.16447	0.856634	1.45744	-0.00210212	0.000291231	24.9722	76.1667	1.14988	1.1461	1.15366	0.849544	1.45022	0.000267742	-5.36687e-08	74.6825
						32.8378	1.16638	1.15704	0.00934301	0.801026	8.72918e-05	0.00121503	1.14961	1.16447	0.856634	1.45744	-0.00210212	0.000291231	24.9722	76.25	1.1499	1.14612	1.15368	0.849566	1.45024	0.000267737	-7.57992e-08	74.7783
						32.8441	1.37039	1.15702	0.213369	15.5699	0.0455263	0.0570589	1.14959	1.16445	0.85662	1.45743	-0.00210029	0.000291007	24.9795	76.3333	1.14992	1.14613	1.15371	0.849588	1.45026	0.000267729	-9.77376e-08	74.8741
						32.869	1.24931	1.15697	0.0923364	7.391	0.00852602	0.0138734	1.14955	1.1644	0.856569	1.45738	-0.00209307	0.000290128	25.0082	76.4167	1.14995	1.14615	1.15374	0.849611	1.45028	0.00026772	-1.19486e-07	74.9699
						32.9042	1.08891	1.1569	-0.0679918	-6.24405	0.00462289	0.00181616	1.14948	1.16431	0.856495	1.4573	-0.00208287	0.000288885	25.049	76.5	1.14997	1.14617	1.15377	0.849633	1.4503	0.000267709	-1.41045e-07	75.0658
						32.9049	1.08668	1.1569	-0.0702187	-6.46177	0.00493066	0.00201105	1.14948	1.16431	0.856494	1.4573	-0.00208266	0.000288859	25.0498	76.5833	1.14999	1.14618	1.1538	0.849655	1.45033	0.000267697	-1.62416e-07	75.1616
						32.9054	1.28854	1.1569	0.13164	10.2162	0.0173291	0.024653	1.14948	1.16431	0.856493	1.4573	-0.00208253	0.000288843	25.0503	76.6667	1.15001	1.1462	1.15383	0.849677	1.45035	0.000267682	-1.83602e-07	75.2574
						32.9091	1.23611	1.15689	0.0792186	6.40872	0.00627558	0.0109378	1.14947	1.1643	0.856485	1.45729	-0.00208146	0.000288713	25.0546	76.75	1.15004	1.14621	1.15386	0.8497	1.45037	0.000267666	-2.04603e-07	75.3533
						32.9131	0.978291	1.15688	-0.178589	-18.2552	0.031894	0.0234801	1.14947	1.16429	0.856477	1.45728	-0.0020803	0.000288571	25.0593	76.8333	1.15006	1.14623	1.15389	0.849722	1.45039	0.000267648	-2.25422e-07	75.4491
						32.9187	0.960955	1.15687	-0.195913	-20.3873	0.0383819	0.0290934	1.14946	1.16428	0.856465	1.45727	-0.00207867	0.000288373	25.0658	76.9167	1.15008	1.14624	1.15392	0.849744	1.45042	0.000267629	-2.46059e-07	75.545
						33.0405	1.33268	1.15662	0.176061	13.2111	0.0309975	0.0404635	1.14923	1.164	0.856215	1.45702	-0.00204381	0.000284118	25.2067	77	1.1501	1.14626	1.15395	0.849766	1.45044	0.000267607	-2.66516e-07	75.6408
						33.0405	1.09398	1.15662	-0.0626352	-5.72543	0.00392316	0.00140933	1.14923	1.164	0.856215	1.45702	-0.00204381	0.000284118	25.2067	77.0833	1.15012	1.14627	1.15398	0.849788	1.45046	0.000267584	-2.86795e-07	75.7366
						33.0478	1.30888	1.1566	0.152275	11.634	0.0231878	0.0314546	1.14922	1.16398	0.8562	1.457	-0.00204174	0.000283864	25.2151	77.1667	1.15015	1.14629	1.15401	0.849811	1.45048	0.00026756	-3.06896e-07	75.8325
						33.053	1.1363	1.15659	-0.0202937	-1.78594	0.000411832	2.28006e-05	1.14921	1.16397	0.856189	1.45699	-0.00204027	0.000283685	25.2211	77.25	1.15017	1.1463	1.15404	0.849833	1.45051	0.000267533	-3.26822e-07	75.9283
						33.0965	1.20868	1.1565	0.0521761	4.31679	0.00272234	0.00595309	1.14913	1.16387	0.856101	1.45691	-0.00202796	0.00028218	25.2714	77.3333	1.15019	1.14632	1.15406	0.849855	1.45053	0.000267505	-3.46574e-07	76.0242
						33.1081	1.02518	1.15648	-0.131304	-12.8079	0.0172406	0.0113097	1.14911	1.16385	0.856078	1.45688	-0.00202469	0.000281781	25.2848	77.4167	1.15021	1.14633	1.15409	0.849877	1.45055	0.000267475	-3.66153e-07	76.12
						33.1093	1.05793	1.15648	-0.0985479	-9.31517	0.00971169	0.00541603	1.14911	1.16384	0.856075	1.45688	-0.00202436	0.000281739	25.2862	77.5	1.15024	1.14635	1.15412	0.849899	1.45057	0.000267444	-3.8556e-07	76.2159
						33.1121	1.23186	1.15647	0.0753889	6.11992	0.00568348	0.0100676	1.14911	1.16384	0.85607	1.45687	-0.00202358	0.000281645	25.2894	77.5833	1.15026	1.14636	1.15415	0.849922	1.4506	0.000267411	-4.04798e-07	76.3117
						33.1569	0.946962	1.15638	-0.209419	-22.1148	0.0438564	0.0340627	1.14903	1.16374	0.85598	1.45678	-0.00201099	0.000280104	25.3412	77.6667	1.15028	1.14638	1.15418	0.849944	1.45062	0.000267377	-4.23866e-07	76.4076
						33.1569	1.1969	1.15638	0.0405236	3.3857	0.00164217	0.00427479	1.14903	1.16374	0.85598	1.45678	-0.00201099	0.000280104	25.3412	77.75	1.1503	1.14639	1.15421	0.849966	1.45064	0.00026734	-4.42768e-07	76.5034
						33.1569	1.15323	1.15638	-0.00314971	-0.27312	9.92067e-06	0.00047126	1.14903	1.16374	0.85598	1.45678	-0.00201099	0.000280104	25.3412	77.8333	1.15033	1.14641	1.15424	0.849988	1.45066	0.000267303	-4.61503e-07	76.5993
						33.1569	0.970642	1.15638	-0.18574	-19.1357	0.0344992	0.0258828	1.14903	1.16374	0.85598	1.45678	-0.00201099	0.000280104	25.3412	77.9167	1.15035	1.14642	1.15427	0.85001	1.45069	0.000267264	-4.80074e-07	76.6952
						33.1569	1.16879	1.15638	0.0124077	1.06159	0.000153952	0.00138875	1.14903	1.16374	0.85598	1.45678	-0.00201099	0.000280104	25.3412	78	1.15037	1.14644	1.1543	0.850032	1.45071	0.000267223	-4.98482e-07	76.791
						33.1569	0.914701	1.15638	-0.24168	-26.4217	0.0584092	0.0470116	1.14903	1.16374	0.85598	1.45678	-0.00201099	0.000280104	25.3412	78.0833	1.15039	1.14645	1.15433	0.850055	1.45073	0.00026718	-5.16727e-07	76.8869
						33.1569	1.17815	1.15638	0.0217639	1.8473	0.000473669	0.00217363	1.14903	1.16374	0.85598	1.45678	-0.00201099	0.000280104	25.3412	78.1667	1.15041	1.14647	1.15436	0.850077	1.45075	0.000267137	-5.34812e-07	76.9828
						33.2146	1.07575	1.15627	-0.0805143	-7.48447	0.00648255	0.00311048	1.14893	1.16361	0.855864	1.45667	-0.00199487	0.000278131	25.408	78.25	1.15044	1.14648	1.15439	0.850099	1.45077	0.000267091	-5.52738e-07	77.0786
						33.2291	1.03935	1.15624	-0.116884	-11.2459	0.0136619	0.0084954	1.1489	1.16357	0.855835	1.45664	-0.00199085	0.000277638	25.4247	78.3333	1.15046	1.1465	1.15442	0.850121	1.4508	0.000267045	-5.70505e-07	77.1745
						33.2703	1.03965	1.15616	-0.116502	-11.2059	0.0135728	0.00844017	1.14883	1.16348	0.855754	1.45656	-0.00197944	0.00027624	25.4724	78.4167	1.15048	1.14651	1.15445	0.850143	1.45082	0.000266996	-5.88116e-07	77.2704
						33.3481	1.02215	1.156	-0.133856	-13.0956	0.0179175	0.0119634	1.14869	1.16331	0.855601	1.4564	-0.00195805	0.000273618	25.5623	78.5	1.1505	1.14653	1.15448	0.850165	1.45084	0.000266947	-6.0557e-07	77.3662
						33.3537	1.00651	1.15599	-0.149485	-14.8519	0.0223459	0.0156294	1.14868	1.1633	0.85559	1.45639	-0.00195651	0.000273429	25.5688	78.5833	1.15053	1.14654	1.15451	0.850188	1.45086	0.000266895	-6.22871e-07	77.4621
						33.3784	1.24585	1.15594	0.0899066	7.21649	0.0080832	0.0130705	1.14864	1.16324	0.855542	1.45634	-0.00194978	0.000272604	25.5973	78.6667	1.15055	1.14656	1.15454	0.85021	1.45089	0.000266843	-6.40018e-07	77.558
						33.3784	1.36793	1.15594	0.211992	15.4972	0.0449405	0.0558903	1.14864	1.16324	0.855542	1.45634	-0.00194978	0.000272604	25.5973	78.75	1.15057	1.14657	1.15457	0.850232	1.45091	0.000266789	-6.57014e-07	77.6539
						33.3996	1.1633	1.1559	0.007396	0.635779	5.47009e-05	0.00100961	1.14861	1.1632	0.855501	1.4563	-0.00194401	0.000271896	25.6218	78.8333	1.15059	1.14659	1.1546	0.850254	1.45093	0.000266733	-6.73858e-07	77.7498
						33.4044	1.15368	1.15589	-0.00221403	-0.19191	4.90191e-06	0.000490843	1.1486	1.16319	0.855492	1.45629	-0.0019427	0.000271735	25.6274	78.9167	1.15061	1.1466	1.15463	0.850276	1.45095	0.000266676	-6.90554e-07	77.8456
						33.4132	1.13547	1.15587	-0.0204056	-1.79711	0.00041639	1.55725e-05	1.14858	1.16317	0.855475	1.45628	-0.0019403	0.00027144	25.6376	79	1.15064	1.14662	1.15465	0.850298	1.45098	0.000266618	-7.07101e-07	77.9415
						33.4459	1.27477	1.15581	0.118956	9.33161	0.0141506	0.0205191	1.14853	1.1631	0.855411	1.45621	-0.00193144	0.000270353	25.6754	79.0833	1.15066	1.14663	1.15468	0.85032	1.451	0.000266559	-7.23501e-07	78.0374
						33.4494	1.27213	1.1558	0.116323	9.14397	0.013531	0.0197697	1.14852	1.16309	0.855405	1.45621	-0.0019305	0.000270237	25.6794	79.1667	1.15068	1.14665	1.15471	0.850342	1.45102	0.000266498	-7.39754e-07	78.1333
						33.4848	0.950754	1.15574	-0.204983	-21.5601	0.0420181	0.0326776	1.14846	1.16301	0.855337	1.45614	-0.00192096	0.000269065	25.7203	79.25	1.1507	1.14666	1.15474	0.850365	1.45104	0.000266435	-7.55864e-07	78.2292
						33.4972	1.20002	1.15571	0.0443068	3.69217	0.00196309	0.0046918	1.14844	1.16299	0.855313	1.45611	-0.00191764	0.000268657	25.7346	79.3333	1.15073	1.14668	1.15477	0.850387	1.45106	0.000266372	-7.71829e-07	78.3251
						33.5339	1.11823	1.15564	-0.0374135	-3.34578	0.00139977	0.000176722	1.14838	1.16291	0.855243	1.45604	-0.0019078	0.000267449	25.777	79.4167	1.15075	1.14669	1.1548	0.850409	1.45109	0.000266307	-7.87652e-07	78.421
						33.6106	1.175	1.1555	0.0195039	1.6599	0.000380402	0.00189034	1.14825	1.16274	0.855098	1.4559	-0.00188738	0.000264937	25.8657	79.5	1.15077	1.14671	1.15483	0.850431	1.45111	0.00026624	-8.03334e-07	78.5169
						33.6486	1.32206	1.15543	0.166631	12.6039	0.0277658	0.0363029	1.14819	1.16266	0.855027	1.45582	-0.00187732	0.0002637	25.9096	79.5833	1.15079	1.14672	1.15486	0.850453	1.45113	0.000266173	-8.18875e-07	78.6128
						33.6681	1.06794	1.15539	-0.087452	-8.18887	0.00764784	0.00404317	1.14816	1.16262	0.85499	1.45579	-0.00187218	0.000263068	25.9322	79.6667	1.15081	1.14674	1.15489	0.850475	1.45115	0.000266104	-8.34278e-07	78.7087
						33.681	1.03513	1.15537	-0.120236	-11.6155	0.0144566	0.00929175	1.14814	1.16259	0.854966	1.45576	-0.0018688	0.000262652	25.947	79.75	1.15084	1.14675	1.15492	0.850497	1.45118	0.000266034	-8.49542e-07	78.8046
						33.6907	1.24672	1.15535	0.0913737	7.32913	0.00834916	0.0132705	1.14812	1.16257	0.854948	1.45575	-0.00186627	0.00026234	25.9582	79.8333	1.15086	1.14677	1.15495	0.850519	1.4512	0.000265962	-8.6467e-07	78.9005
						33.7148	1.20558	1.1553	0.0502749	4.1702	0.00252757	0.00548398	1.14808	1.16252	0.854903	1.4557	-0.00185995	0.000261562	25.986	79.9167	1.15088	1.14678	1.15498	0.850541	1.45122	0.00026589	-8.79661e-07	78.9964
						33.7162	1.04934	1.1553	-0.105956	-10.0974	0.0112267	0.00675354	1.14808	1.16252	0.854901	1.4557	-0.00185957	0.000261516	25.9877	80	1.1509	1.1468	1.15501	0.850563	1.45124	0.000265816	-8.94518e-07	79.0923
						33.7162	1.19851	1.1553	0.0432059	3.60498	0.00186675	0.00448661	1.14808	1.16252	0.854901	1.4557	-0.00185957	0.000261516	25.9877	80.0833	1.15093	1.14681	1.15504	0.850585	1.45127	0.00026574	-9.09242e-07	79.1882
						33.7162	1.23939	1.1553	0.0840944	6.78513	0.00707187	0.0116361	1.14808	1.16252	0.854901	1.4557	-0.00185957	0.000261516	25.9877	80.1667	1.15095	1.14683	1.15507	0.850607	1.45129	0.000265664	-9.23833e-07	79.2841
						33.718	1.19978	1.1553	0.0444884	3.70803	0.00197922	0.00465962	1.14808	1.16252	0.854897	1.45569	-0.00185911	0.000261459	25.9898	80.25	1.15097	1.14684	1.1551	0.850629	1.45131	0.000265587	-9.38292e-07	79.38
						33.7268	0.892735	1.15528	-0.262545	-29.409	0.0689297	0.0570197	1.14806	1.1625	0.854881	1.45568	-0.0018568	0.000261174	26	80.3333	1.15099	1.14685	1.15513	0.850651	1.45133	0.000265508	-9.5262e-07	79.476
						33.7518	1.13379	1.15523	-0.0214484	-1.89176	0.000460036	5.11629e-06	1.14802	1.16245	0.854835	1.45563	-0.0018503	0.000260374	26.0288	80.4167	1.15101	1.14687	1.15516	0.850673	1.45135	0.000265428	-9.6682e-07	79.5719
						33.7574	1.12174	1.15522	-0.0334833	-2.98494	0.00112113	9.57132e-05	1.14801	1.16243	0.854825	1.45562	-0.00184883	0.000260193	26.0353	80.5	1.15104	1.14688	1.15519	0.850695	1.45138	0.000265347	-9.8089e-07	79.6678
						33.7646	1.10575	1.15521	-0.0494643	-4.47339	0.00244672	0.000664493	1.148	1.16242	0.854811	1.45561	-0.00184695	0.000259961	26.0436	80.5833	1.15106	1.1469	1.15522	0.850717	1.4514	0.000265264	-9.94834e-07	79.7637
						33.7743	1.08346	1.15519	-0.0717321	-6.62066	0.0051455	0.00231009	1.14798	1.1624	0.854794	1.45559	-0.00184444	0.000259653	26.0548	80.6667	1.15108	1.14691	1.15525	0.850739	1.45142	0.000265181	-1.00865e-06	79.8596
						33.7838	1.07541	1.15517	-0.0797644	-7.41711	0.00636236	0.00314868	1.14797	1.16238	0.854776	1.45557	-0.00184198	0.000259349	26.0658	80.75	1.1511	1.14693	1.15528	0.850761	1.45144	0.000265096	-1.02234e-06	79.9556
						33.7857	1.10721	1.15517	-0.047963	-4.33189	0.00230045	0.000591239	1.14797	1.16238	0.854773	1.45557	-0.00184147	0.000259286	26.068	80.8333	1.15112	1.14694	1.15531	0.850783	1.45147	0.00026501	-1.03591e-06	80.0515
						33.7871	1.05185	1.15517	-0.103321	-9.82285	0.0106753	0.00634831	1.14796	1.16237	0.85477	1.45557	-0.00184111	0.000259242	26.0696	80.9167	1.15115	1.14696	1.15534	0.850805	1.45149	0.000264924	-1.04935e-06	80.1474
						33.8008	1.01553	1.15514	-0.139615	-13.748	0.0194923	0.0134548	1.14794	1.16234	0.854745	1.45554	-0.00183757	0.000258805	26.0854	81	1.15117	1.14697	1.15537	0.850827	1.45151	0.000264836	-1.06267e-06	80.2433
						33.8514	1.29239	1.15505	0.13734	10.6268	0.0188624	0.0258784	1.14786	1.16224	0.854653	1.45545	-0.00182453	0.000257198	26.1438	81.0833	1.15119	1.14699	1.1554	0.850849	1.45153	0.000264746	-1.07587e-06	80.3393
						33.8711	1.19038	1.15501	0.0353646	2.97087	0.00125066	0.00346403	1.14783	1.1622	0.854617	1.45541	-0.00181945	0.000256573	26.1666	81.1667	1.15121	1.147	1.15543	0.850871	1.45155	0.000264656	-1.08895e-06	80.4352
						33.9214	0.992658	1.15492	-0.162265	-16.3465	0.02633	0.0192835	1.14775	1.1621	0.854526	1.45532	-0.00180658	0.000254986	26.2247	81.25	1.15123	1.14701	1.15545	0.850893	1.45158	0.000264565	-1.10191e-06	80.5311
						33.9509	1.17498	1.15487	0.0201133	1.71179	0.000404544	0.0018888	1.1477	1.16204	0.854473	1.45527	-0.00179909	0.000254062	26.2587	81.3333	1.15126	1.14703	1.15548	0.850915	1.4516	0.000264473	-1.11475e-06	80.6271
						33.9509	1.08225	1.15487	-0.0726199	-6.71008	0.00527365	0.00242781	1.1477	1.16204	0.854473	1.45527	-0.00179909	0.000254062	26.2587	81.4167	1.15128	1.14704	1.15551	0.850937	1.45162	0.000264379	-1.12748e-06	80.723
						33.951	1.20891	1.15487	0.0540437	4.47044	0.00292072	0.00598929	1.1477	1.16204	0.854473	1.45527	-0.00179904	0.000254056	26.2589	81.5	1.1513	1.14706	1.15554	0.850959	1.45164	0.000264285	-1.14008e-06	80.819
						33.9616	1.1649	1.15485	0.0100442	0.86224	0.000100886	0.00111369	1.14769	1.16201	0.854454	1.45525	-0.00179636	0.000253725	26.2712	81.5833	1.15132	1.14707	1.15557	0.850981	1.45166	0.000264189	-1.15257e-06	80.9149
						33.9697	1.1488	1.15484	-0.00603375	-0.52522	3.64061e-05	0.000298583	1.14767	1.162	0.854439	1.45523	-0.00179432	0.000253473	26.2805	81.6667	1.15134	1.14709	1.1556	0.851003	1.45169	0.000264093	-1.16495e-06	81.0108
						33.9865	1.14266	1.15481	-0.0121454	-1.06291	0.000147511	0.000124049	1.14765	1.16196	0.854409	1.4552	-0.00179006	0.000252948	26.2999	81.75	1.15137	1.1471	1.15563	0.851025	1.45171	0.000263995	-1.17721e-06	81.1068
						33.9865	1.2501	1.15481	0.0952942	7.62292	0.00908098	0.0140606	1.14765	1.16196	0.854409	1.4552	-0.00179006	0.000252948	26.2999	81.8333	1.15139	1.14712	1.15566	0.851047	1.45173	0.000263896	-1.18936e-06	81.2027
						34.0541	1.18887	1.15469	0.0341855	2.87546	0.00116865	0.00328882	1.14754	1.16183	0.854289	1.45508	-0.00177304	0.000250847	26.3779	81.9167	1.15141	1.14713	1.15569	0.851068	1.45175	0.000263797	-1.2014e-06	81.2987
						34.0541	1.30188	1.15469	0.147195	11.3063	0.0216663	0.0290217	1.14754	1.16183	0.854289	1.45508	-0.00177304	0.000250847	26.3779	82	1.15143	1.14714	1.15572	0.85109	1.45178	0.000263696	-1.21332e-06	81.3946
						34.0643	1.07002	1.15467	-0.0846486	-7.91095	0.00716539	0.00378274	1.14753	1.16181	0.854271	1.45506	-0.00177047	0.000250531	26.3897	82.0833	1.15145	1.14716	1.15575	0.851112	1.4518	0.000263595	-1.22514e-06	81.4906
						34.0643	0.94397	1.15467	-0.210697	-22.3203	0.0443934	0.035176	1.14753	1.16181	0.854271	1.45506	-0.00177047	0.000250531	26.3897	82.1667	1.15148	1.14717	1.15578	0.851134	1.45182	0.000263492	-1.23684e-06	81.5866
						34.0643	1.06087	1.15467	-0.0937945	-8.84125	0.0087974	0.00499139	1.14753	1.16181	0.854271	1.45506	-0.00177047	0.000250531	26.3897	82.25	1.1515	1.14719	1.15581	0.851156	1.45184	0.000263388	-1.24844e-06	81.6825
						34.1135	1.05854	1.15458	-0.0960385	-9.07272	0.0092234	0.00532619	1.14745	1.16171	0.854185	1.45498	-0.00175818	0.000249013	26.4465	82.3333	1.15152	1.1472	1.15584	0.851178	1.45186	0.000263284	-1.25993e-06	81.7785
						34.1145	1.2666	1.15458	0.112021	8.84423	0.0125487	0.0182458	1.14745	1.16171	0.854183	1.45498	-0.00175792	0.000248981	26.4477	82.4167	1.15154	1.14722	1.15587	0.8512	1.45189	0.000263178	-1.27131e-06	81.8744
						34.1216	1.097	1.15457	-0.057565	-5.24748	0.00331373	0.00119173	1.14744	1.16169	0.85417	1.45496	-0.00175616	0.000248763	26.4559	82.5	1.15156	1.14723	1.1559	0.851221	1.45191	0.000263072	-1.28258e-06	81.9704
						34.1216	1.31665	1.15457	0.162079	12.31	0.0262698	0.0342705	1.14744	1.16169	0.85417	1.45496	-0.00175616	0.000248763	26.4559	82.5833	1.15159	1.14724	1.15593	0.851243	1.45193	0.000262965	-1.29375e-06	82.0664
						34.1216	1.20324	1.15457	0.0486766	4.04545	0.00236941	0.00514378	1.14744	1.16169	0.85417	1.45496	-0.00175616	0.000248763	26.4559	82.6667	1.15161	1.14726	1.15596	0.851265	1.45195	0.000262856	-1.30482e-06	82.1623
						34.1435	1.11916	1.15453	-0.035373	-3.16069	0.00125125	0.000152964	1.14741	1.16165	0.854132	1.45492	-0.00175071	0.000248091	26.4812	82.75	1.15163	1.14727	1.15599	0.851287	1.45197	0.000262747	-1.31578e-06	82.2583
						34.157	1.1438	1.1545	-0.0107019	-0.935638	0.00011453	0.000150792	1.14739	1.16162	0.854109	1.4549	-0.00174738	0.000247679	26.4968	82.8333	1.15165	1.14729	1.15602	0.851309	1.452	0.000262637	-1.32664e-06	82.3543
						34.1777	1.20625	1.15447	0.051786	4.29312	0.00268179	0.00558479	1.14735	1.16158	0.854073	1.45486	-0.00174226	0.000247046	26.5207	82.9167	1.15167	1.1473	1.15605	0.85133	1.45202	0.000262526	-1.33739e-06	82.4502
						34.1777	0.888528	1.15447	-0.26594	-29.9304	0.0707242	0.0590464	1.14735	1.16158	0.854073	1.45486	-0.00174226	0.000247046	26.5207	83	1.1517	1.14731	1.15608	0.851352	1.45204	0.000262414	-1.34805e-06	82.5462
						34.1777	1.12838	1.15447	-0.0260841	-2.31163	0.000680378	9.85076e-06	1.14735	1.16158	0.854073	1.45486	-0.00174226	0.000247046	26.5207	83.0833	1.15172	1.14733	1.15611	0.851374	1.45206	0.000262301	-1.3586e-06	82.6422
						34.1777	1.03961	1.15447	-0.114862	-11.0486	0.0131932	0.00844859	1.14735	1.16158	0.854073	1.45486	-0.00174226	0.000247046	26.5207	83.1667	1.15174	1.14734	1.15614	0.851396	1.45208	0.000262188	-1.36906e-06	82.7382
						34.1777	1.2314	1.15447	0.0769325	6.24756	0.00591861	0.00997561	1.14735	1.16158	0.854073	1.45486	-0.00174226	0.000247046	26.5207	83.25	1.15176	1.14736	1.15617	0.851417	1.45211	0.000262073	-1.37941e-06	82.8341
						34.1777	0.979516	1.15447	-0.174952	-17.8611	0.0306084	0.0231061	1.14735	1.16158	0.854073	1.45486	-0.00174226	0.000247046	26.5207	83.3333	1.15178	1.14737	1.1562	0.851439	1.45213	0.000261958	-1.38967e-06	82.9301
						34.1827	1.17273	1.15446	0.018269	1.55782	0.000333757	0.00169791	1.14735	1.16157	0.854064	1.45486	-0.00174101	0.000246892	26.5265	83.4167	1.15181	1.14738	1.15623	0.851461	1.45215	0.000261842	-1.39983e-06	83.0261
						34.1892	1.41525	1.15445	0.2608	18.4279	0.0680168	0.0805003	1.14734	1.16156	0.854053	1.45484	-0.00173942	0.000246696	26.5339	83.5	1.15183	1.1474	1.15625	0.851482	1.45217	0.000261725	-1.4099e-06	83.1221
						34.2046	1.22125	1.15442	0.0668313	5.47236	0.00446643	0.00805146	1.14731	1.16153	0.854026	1.45482	-0.00173561	0.000246225	26.5518	83.5833	1.15185	1.14741	1.15628	0.851504	1.45219	0.000261607	-1.41986e-06	83.2181
						34.2568	1.27277	1.15433	0.118434	9.30521	0.0140265	0.0199493	1.14724	1.16143	0.853936	1.45473	-0.00172282	0.000244645	26.6119	83.6667	1.15187	1.14743	1.15631	0.851526	1.45222	0.000261488	-1.42974e-06	83.3141
						34.2911	1.09449	1.15427	-0.0597797	-5.46186	0.00357361	0.00137124	1.14718	1.16136	0.853877	1.45467	-0.00171443	0.000243608	26.6516	83.75	1.15189	1.14744	1.15634	0.851547	1.45224	0.000261368	-1.43951e-06	83.4101
						34.2911	1.17185	1.15427	0.0175746	1.49973	0.000308865	0.00162602	1.14718	1.16136	0.853877	1.45467	-0.00171443	0.000243608	26.6516	83.8333	1.15191	1.14746	1.15637	0.851569	1.45226	0.000261248	-1.4492e-06	83.506
						34.2911	1.10679	1.15427	-0.0474861	-4.29045	0.00225493	0.000611902	1.14718	1.16136	0.853877	1.45467	-0.00171443	0.000243608	26.6516	83.9167	1.15194	1.14747	1.1564	0.851591	1.45228	0.000261127	-1.45879e-06	83.602
						34.3572	1.2609	1.15416	0.106735	8.46505	0.0113924	0.0167371	1.14709	1.16123	0.853765	1.45455	-0.00169839	0.000241625	26.7279	84	1.15196	1.14748	1.15643	0.851612	1.4523	0.000261005	-1.46829e-06	83.698
						34.3919	1.20088	1.1541	0.0467797	3.89545	0.00218834	0.00481048	1.14704	1.16117	0.853706	1.4545	-0.00169003	0.000240591	26.7679	84.0833	1.15198	1.1475	1.15646	0.851634	1.45232	0.000260882	-1.4777e-06	83.794
						34.3919	1.09094	1.1541	-0.0631596	-5.78946	0.00398914	0.00164688	1.14704	1.16117	0.853706	1.4545	-0.00169003	0.000240591	26.7679	84.1667	1.152	1.14751	1.15649	0.851656	1.45235	0.000260759	-1.48702e-06	83.89
						34.4045	1.07917	1.15408	-0.0749121	-6.94165	0.00561182	0.0027411	1.14702	1.16114	0.853685	1.45447	-0.00168699	0.000240215	26.7825	84.25	1.15202	1.14752	1.15652	0.851677	1.45237	0.000260634	-1.49624e-06	83.986
						34.4595	1.25431	1.15399	0.100323	7.99825	0.0100647	0.0150767	1.14694	1.16104	0.853593	1.45438	-0.00167385	0.000238589	26.8459	84.3333	1.15204	1.14754	1.15655	0.851699	1.45239	0.000260509	-1.50538e-06	84.082
						34.4595	1.30375	1.15399	0.149767	11.4873	0.0224301	0.0296635	1.14694	1.16104	0.853593	1.45438	-0.00167385	0.000238589	26.8459	84.4167	1.15207	1.14755	1.15658	0.85172	1.45241	0.000260383	-1.51443e-06	84.178
						34.4891	0.978355	1.15394	-0.175583	-17.9468	0.0308294	0.0234605	1.14689	1.16098	0.853543	1.45433	-0.00166679	0.000237716	26.8801	84.5	1.15209	1.14757	1.15661	0.851742	1.45243	0.000260257	-1.52339e-06	84.274
						34.5011	1.20846	1.15392	0.0545456	4.51363	0.00297522	0.0059198	1.14688	1.16096	0.853523	1.45431	-0.00166393	0.000237362	26.894	84.5833	1.15211	1.14758	1.15664	0.851764	1.45246	0.000260129	-1.53227e-06	84.3701
						34.527	0.858439	1.15387	-0.295436	-34.4154	0.0872822	0.0745748	1.14684	1.16091	0.853481	1.45427	-0.00165779	0.000236603	26.9238	84.6667	1.15213	1.14759	1.15667	0.851785	1.45248	0.000260001	-1.54105e-06	84.4661
						34.5904	1.01108	1.15377	-0.142692	-14.1128	0.020361	0.0145069	1.14675	1.16079	0.853376	1.45416	-0.00164286	0.000234754	26.997	84.75	1.15215	1.14761	1.1567	0.851807	1.4525	0.000259873	-1.54976e-06	84.5621
						34.6314	1.1191	1.1537	-0.0346078	-3.09248	0.0011977	0.000154449	1.14669	1.16071	0.853309	1.4541	-0.00163326	0.000233566	27.0442	84.8333	1.15217	1.14762	1.15673	0.851828	1.45252	0.000259743	-1.55837e-06	84.6581
						34.6622	1.28465	1.15365	0.130994	10.1969	0.0171593	0.0234468	1.14665	1.16066	0.853259	1.45405	-0.00162609	0.000232678	27.0798	84.9167	1.1522	1.14764	1.15676	0.85185	1.45254	0.000259613	-1.5669e-06	84.7541
						34.6796	1.0719	1.15362	-0.0817223	-7.62404	0.00667853	0.00355465	1.14662	1.16062	0.853231	1.45402	-0.00162202	0.000232175	27.0999	85	1.15222	1.14765	1.15679	0.851871	1.45256	0.000259482	-1.57535e-06	84.8501
						34.6917	1.04151	1.1536	-0.112097	-10.7629	0.0125657	0.00810272	1.14661	1.1606	0.853212	1.454	-0.00161922	0.000231828	27.1138	85.0833	1.15224	1.14766	1.15682	0.851893	1.45259	0.00025935	-1.58372e-06	84.9461
						34.7448	1.09447	1.15352	-0.0590497	-5.39528	0.00348686	0.00137296	1.14653	1.1605	0.853126	1.45391	-0.00160695	0.000230309	27.1751	85.1667	1.15226	1.14768	1.15684	0.851914	1.45261	0.000259218	-1.592e-06	85.0422
						34.7448	1.08221	1.15352	-0.0713095	-6.58925	0.00508505	0.0024318	1.14653	1.1605	0.853126	1.45391	-0.00160695	0.000230309	27.1751	85.25	1.15228	1.14769	1.15687	0.851936	1.45263	0.000259085	-1.6002e-06	85.1382
						34.7448	1.13454	1.15352	-0.018977	-1.67266	0.000360128	9.1156e-06	1.14653	1.1605	0.853126	1.45391	-0.00160695	0.000230309	27.1751	85.3333	1.1523	1.1477	1.1569	0.851957	1.45265	0.000258951	-1.60832e-06	85.2342
						34.7448	1.10984	1.15352	-0.0436776	-3.93548	0.00190774	0.000470083	1.14653	1.1605	0.853126	1.45391	-0.00160695	0.000230309	27.1751	85.4167	1.15233	1.14772	1.15693	0.851979	1.45267	0.000258817	-1.61636e-06	85.3302
						34.7456	1.17274	1.15352	0.0192253	1.63934	0.000369612	0.00169911	1.14653	1.1605	0.853125	1.45391	-0.00160678	0.000230287	27.176	85.5	1.15235	1.14773	1.15696	0.852	1.45269	0.000258682	-1.62432e-06	85.4263
						34.7973	1.22395	1.15344	0.0705115	5.761	0.00497187	0.00854214	1.14646	1.16041	0.853043	1.45383	-0.0015949	0.000228816	27.2356	85.5833	1.15237	1.14775	1.15699	0.852022	1.45272	0.000258546	-1.63219e-06	85.5223
						34.7973	1.10594	1.15344	-0.0474989	-4.2949	0.00225614	0.000654677	1.14646	1.16041	0.853043	1.45383	-0.0015949	0.000228816	27.2356	85.6667	1.15239	1.14776	1.15702	0.852043	1.45274	0.00025841	-1.63999e-06	85.6183
						34.7973	1.36954	1.15344	0.216109	15.7796	0.0467029	0.0566539	1.14646	1.16041	0.853043	1.45383	-0.0015949	0.000228816	27.2356	85.75	1.15241	1.14777	1.15705	0.852064	1.45276	0.000258273	-1.64772e-06	85.7144
						34.8728	1.0728	1.15332	-0.0805129	-7.50491	0.00648232	0.00344808	1.14636	1.16027	0.852923	1.45371	-0.00157772	0.000226687	27.3227	85.8333	1.15243	1.14779	1.15708	0.852086	1.45278	0.000258135	-1.65536e-06	85.8104
						34.875	1.11976	1.15331	-0.0335494	-2.99612	0.00112556	0.000138309	1.14636	1.16027	0.85292	1.4537	-0.00157721	0.000226624	27.3253	85.9167	1.15246	1.1478	1.15711	0.852107	1.4528	0.000257997	-1.66293e-06	85.9064
						34.8774	1.13382	1.15331	-0.0194913	-1.71909	0.000379912	5.26134e-06	1.14635	1.16026	0.852916	1.4537	-0.00157665	0.000226556	27.3281	86	1.15248	1.14781	1.15714	0.852129	1.45282	0.000257858	-1.67042e-06	86.0025
						34.9324	1.20559	1.15322	0.0523711	4.34401	0.00274274	0.00548635	1.14628	1.16017	0.85283	1.45361	-0.00156424	0.000225018	27.3915	86.0833	1.1525	1.14783	1.15717	0.85215	1.45285	0.000257719	-1.67783e-06	86.0985
						34.9324	1.31117	1.15322	0.157946	12.0462	0.0249469	0.0322722	1.14628	1.16017	0.85283	1.45361	-0.00156424	0.000225018	27.3915	86.1667	1.15252	1.14784	1.1572	0.852171	1.45287	0.000257579	-1.68517e-06	86.1946
						34.957	1.19835	1.15318	0.045171	3.76942	0.00204042	0.00446642	1.14625	1.16012	0.852791	1.45358	-0.00155871	0.000224332	27.4199	86.25	1.15254	1.14786	1.15723	0.852193	1.45289	0.000257438	-1.69244e-06	86.2906
						34.9716	1.14383	1.15316	-0.00933509	-0.816129	8.71439e-05	0.000151351	1.14623	1.1601	0.852769	1.45355	-0.00155544	0.000223927	27.4367	86.3333	1.15256	1.14787	1.15726	0.852214	1.45291	0.000257296	-1.69963e-06	86.3866
						35	1.15862	1.15312	0.00550029	0.474729	3.02531e-05	0.000734077	1.14619	1.16004	0.852725	1.45351	-0.0015491	0.000223142	27.4694	86.4167	1.15258	1.14788	1.15729	0.852235	1.45293	0.000257154	-1.70675e-06	86.4827
						35	1.06257	1.15312	-0.0905446	-8.52126	0.00819832	0.00475424	1.14619	1.16004	0.852725	1.45351	-0.0015491	0.000223142	27.4694	86.5	1.15261	1.1479	1.15731	0.852257	1.45295	0.000257012	-1.71379e-06	86.5787
						35.0584	1.21837	1.15303	0.0653393	5.36286	0.00426923	0.00754168	1.14611	1.15994	0.852635	1.45342	-0.00153612	0.000221534	27.5367	86.5833	1.15263	1.14791	1.15734	0.852278	1.45298	0.000256869	-1.72076e-06	86.6748
						35.0851	1.02143	1.15299	-0.131556	-12.8796	0.017307	0.0121206	1.14608	1.1599	0.852594	1.45338	-0.00153022	0.000220802	27.5675	86.6667	1.15265	1.14792	1.15737	0.852299	1.453	0.000256725	-1.72766e-06	86.7708
						35.0851	0.93216	1.15299	-0.220826	-23.6897	0.048764	0.0397456	1.14608	1.1599	0.852594	1.45338	-0.00153022	0.000220802	27.5675	86.75	1.15267	1.14794	1.1574	0.85232	1.45302	0.000256581	-1.73449e-06	86.8669
						35.0913	1.15695	1.15298	0.00397745	0.343787	1.58201e-05	0.000646709	1.14607	1.15988	0.852585	1.45337	-0.00152884	0.00022063	27.5747	86.8333	1.15269	1.14795	1.15743	0.852342	1.45304	0.000256436	-1.74125e-06	86.963
						35.1985	1.08525	1.15281	-0.0675651	-6.22578	0.00456505	0.00214135	1.14593	1.1597	0.852423	1.4532	-0.00150535	0.000217719	27.6983	86.9167	1.15271	1.14796	1.15746	0.852363	1.45306	0.000256291	-1.74794e-06	87.059
						35.1985	1.16868	1.15281	0.0158695	1.3579	0.000251842	0.00138086	1.14593	1.1597	0.852423	1.4532	-0.00150535	0.000217719	27.6983	87	1.15273	1.14798	1.15749	0.852384	1.45308	0.000256145	-1.75456e-06	87.1551
						35.1985	1.11907	1.15281	-0.0337474	-3.01567	0.00113889	0.000155175	1.14593	1.1597	0.852423	1.4532	-0.00150535	0.000217719	27.6983	87.0833	1.15275	1.14799	1.15752	0.852405	1.4531	0.000255998	-1.76111e-06	87.2511
						35.1985	1.2345	1.15281	0.0816844	6.61681	0.00667235	0.0106038	1.14593	1.1597	0.852423	1.4532	-0.00150535	0.000217719	27.6983	87.1667	1.15278	1.148	1.15755	0.852426	1.45313	0.000255851	-1.76759e-06	87.3472
						35.1991	1.1665	1.15281	0.0136918	1.17374	0.000187465	0.00122369	1.14593	1.1597	0.852422	1.4532	-0.00150522	0.000217703	27.6989	87.25	1.1528	1.14802	1.15758	0.852448	1.45315	0.000255704	-1.774e-06	87.4433
						35.2027	1.02518	1.15281	-0.127631	-12.4497	0.0162897	0.0113097	1.14592	1.15969	0.852417	1.4532	-0.00150443	0.000217606	27.7031	87.3333	1.15282	1.14803	1.15761	0.852469	1.45317	0.000255556	-1.78035e-06	87.5393
						35.2237	1.27898	1.15278	0.1262	9.86729	0.0159265	0.0217423	1.1459	1.15965	0.852385	1.45317	-0.00149987	0.00021704	27.7273	87.4167	1.15284	1.14804	1.15764	0.85249	1.45319	0.000255407	-1.78663e-06	87.6354
						35.2382	1.42831	1.15275	0.275553	19.2923	0.0759294	0.0880806	1.14588	1.15963	0.852363	1.45314	-0.00149673	0.00021665	27.744	87.5	1.15286	1.14806	1.15766	0.852511	1.45321	0.000255258	-1.79284e-06	87.7315
						35.2747	0.985608	1.1527	-0.167092	-16.9532	0.0279196	0.0212913	1.14583	1.15957	0.852309	1.45309	-0.00148884	0.000215673	27.7861	87.5833	1.15288	1.14807	1.15769	0.852532	1.45323	0.000255108	-1.79899e-06	87.8275
						35.2931	1.20401	1.15267	0.0513364	4.26379	0.00263542	0.00525413	1.14581	1.15954	0.852282	1.45306	-0.00148487	0.000215181	27.8073	87.6667	1.1529	1.14808	1.15772	0.852553	1.45325	0.000254958	-1.80507e-06	87.9236
						35.3119	1.10058	1.15264	-0.052061	-4.73031	0.00271035	0.000957277	1.14578	1.1595	0.852254	1.45303	-0.00148083	0.00021468	27.829	87.75	1.15293	1.1481	1.15775	0.852575	1.45328	0.000254807	-1.81108e-06	88.0197
						35.3119	1.21247	1.15264	0.0598278	4.93437	0.00357937	0.00655273	1.14578	1.1595	0.852254	1.45303	-0.00148083	0.00021468	27.829	87.8333	1.15295	1.14811	1.15778	0.852596	1.4533	0.000254656	-1.81704e-06	88.1158
						35.3293	1.25682	1.15262	0.104205	8.29111	0.0108586	0.0157001	1.14576	1.15947	0.852228	1.45301	-0.00147709	0.000214216	27.8491	87.9167	1.15297	1.14813	1.15781	0.852617	1.45332	0.000254504	-1.82292e-06	88.2119
						35.3378	1.17148	1.15261	0.0188742	1.61114	0.000356234	0.00159656	1.14575	1.15946	0.852216	1.453	-0.00147527	0.000213991	27.8589	88	1.15299	1.14814	1.15784	0.852638	1.45334	0.000254352	-1.82875e-06	88.3079
						35.3378	1.07224	1.15261	-0.08037	-7.49555	0.00645933	0.00351497	1.14575	1.15946	0.852216	1.453	-0.00147527	0.000213991	27.8589	88.0833	1.15301	1.14815	1.15787	0.852659	1.45336	0.0002542	-1.83451e-06	88.404
						35.3378	1.23284	1.15261	0.080235	6.50814	0.00643765	0.0102653	1.14575	1.15946	0.852216	1.453	-0.00147527	0.000213991	27.8589	88.1667	1.15303	1.14817	1.1579	0.85268	1.45338	0.000254047	-1.84021e-06	88.5001
						35.3478	1.295	1.15259	0.142412	10.997	0.0202811	0.0267256	1.14574	1.15944	0.852201	1.45298	-0.00147313	0.000213726	27.8704	88.25	1.15305	1.14818	1.15793	0.852701	1.4534	0.000253893	-1.84585e-06	88.5962
						35.3824	0.999704	1.15254	-0.152836	-15.2881	0.0233589	0.0173762	1.1457	1.15938	0.852151	1.45293	-0.00146576	0.000212812	27.9103	88.3333	1.15307	1.14819	1.15796	0.852722	1.45342	0.000253739	-1.85143e-06	88.6923
						35.4054	1.05269	1.15251	-0.0998183	-9.48223	0.00996369	0.00621491	1.14567	1.15935	0.852117	1.4529	-0.00146087	0.000212206	27.9368	88.4167	1.15309	1.14821	1.15798	0.852743	1.45345	0.000253584	-1.85694e-06	88.7884
						35.4253	1.04864	1.15248	-0.103836	-9.90195	0.0107819	0.00686934	1.14564	1.15931	0.852088	1.45287	-0.00145665	0.000211682	27.9597	88.5	1.15312	1.14822	1.15801	0.852764	1.45347	0.000253429	-1.8624e-06	88.8845
						35.473	1.17902	1.15241	0.0266104	2.257	0.000708115	0.00225585	1.14558	1.15923	0.852019	1.4528	-0.00144659	0.000210435	28.0146	88.5833	1.15314	1.14823	1.15804	0.852785	1.45349	0.000253274	-1.86779e-06	88.9806
						35.5388	1.08217	1.15231	-0.0701444	-6.48184	0.00492024	0.0024358	1.1455	1.15912	0.851925	1.4527	-0.00143281	0.000208726	28.0904	88.6667	1.15316	1.14825	1.15807	0.852806	1.45351	0.000253118	-1.87313e-06	89.0767
						35.5405	1.26873	1.15231	0.11642	9.1761	0.0135536	0.0188261	1.1455	1.15912	0.851922	1.4527	-0.00143243	0.00020868	28.0925	88.75	1.15318	1.14826	1.1581	0.852827	1.45353	0.000252962	-1.8784e-06	89.1727
						35.6628	1.20882	1.15214	0.0566775	4.68868	0.00321234	0.00597406	1.14536	1.15892	0.851749	1.45253	-0.00140711	0.000205541	28.2334	88.8333	1.1532	1.14827	1.15813	0.852848	1.45355	0.000252805	-1.88362e-06	89.2688
						35.6686	1.127	1.15213	-0.0251314	-2.22994	0.000631588	2.04768e-05	1.14535	1.15891	0.851741	1.45252	-0.00140591	0.000205392	28.2401	88.9167	1.15322	1.14828	1.15816	0.852869	1.45357	0.000252648	-1.88878e-06	89.3649
						35.7432	1.14536	1.15203	-0.00666386	-0.581813	4.4407e-05	0.000191494	1.14526	1.15879	0.851637	1.45241	-0.00139066	0.000203501	28.3261	89	1.15324	1.1483	1.15819	0.85289	1.45359	0.00025249	-1.89388e-06	89.4611
						35.7656	1.10671	1.15199	-0.0452832	-4.0917	0.00205057	0.00061565	1.14523	1.15875	0.851606	1.45238	-0.00138612	0.000202938	28.3518	89.0833	1.15326	1.14831	1.15822	0.852911	1.45362	0.000252332	-1.89892e-06	89.5572
						35.7656	1.09442	1.15199	-0.0575766	-5.26094	0.00331507	0.00137683	1.14523	1.15875	0.851606	1.45238	-0.00138612	0.000202938	28.3518	89.1667	1.15328	1.14832	1.15824	0.852931	1.45364	0.000252174	-1.90391e-06	89.6533
						35.8108	1.03915	1.15193	-0.112781	-10.8532	0.0127197	0.00853277	1.14518	1.15868	0.851544	1.45232	-0.00137697	0.000201804	28.4039	89.25	1.15331	1.14834	1.15827	0.852952	1.45366	0.000252015	-1.90884e-06	89.7494
						35.8189	1.30612	1.15192	0.154203	11.8061	0.0237785	0.0304852	1.14517	1.15867	0.851533	1.45231	-0.00137534	0.000201602	28.4132	89.3333	1.15333	1.14835	1.1583	0.852973	1.45368	0.000251856	-1.91372e-06	89.8455
						35.8491	1.22675	1.15188	0.0748738	6.10341	0.00560608	0.00906868	1.14514	1.15862	0.851491	1.45227	-0.00136925	0.000200847	28.448	89.4167	1.15335	1.14836	1.15833	0.852994	1.4537	0.000251696	-1.91854e-06	89.9416
						35.8591	1.38936	1.15187	0.237494	17.0938	0.0564035	0.0664797	1.14513	1.15861	0.851478	1.45225	-0.00136726	0.0002006	28.4595	89.5	1.15337	1.14838	1.15836	0.853015	1.45372	0.000251536	-1.9233e-06	90.0377
						35.8591	1.1577	1.15187	0.00583232	0.503786	3.4016e-05	0.000685109	1.14513	1.15861	0.851478	1.45225	-0.00136726	0.0002006	28.4595	89.5833	1.15339	1.14839	1.15839	0.853036	1.45374	0.000251375	-1.92801e-06	90.1338
						35.8645	1.10469	1.15186	-0.0471634	-4.26936	0.00222439	0.00071977	1.14512	1.1586	0.851471	1.45225	-0.00136617	0.000200465	28.4657	89.6667	1.15341	1.1484	1.15842	0.853057	1.45376	0.000251215	-1.93267e-06	90.2299
						35.8784	1.30375	1.15184	0.151915	11.6521	0.0230782	0.0296635	1.1451	1.15857	0.851452	1.45223	-0.00136339	0.000200121	28.4817	89.75	1.15343	1.14842	1.15845	0.853077	1.45378	0.000251053	-1.93727e-06	90.3261
						35.8784	1.22395	1.15184	0.0721078	5.89142	0.00519954	0.00854214	1.1451	1.15857	0.851452	1.45223	-0.00136339	0.000200121	28.4817	89.8333	1.15345	1.14843	1.15847	0.853098	1.45381	0.000250892	-1.94182e-06	90.4222
						35.8784	1.13446	1.15184	-0.0173816	-1.53215	0.00030212	8.61018e-06	1.1451	1.15857	0.851452	1.45223	-0.00136339	0.000200121	28.4817	89.9167	1.15347	1.14844	1.1585	0.853119	1.45383	0.00025073	-1.94631e-06	90.5183
						35.8839	1.4077	1.15183	0.255872	18.1766	0.0654705	0.0762756	1.1451	1.15857	0.851444	1.45222	-0.00136228	0.000199984	28.4881	90	1.15349	1.14846	1.15853	0.85314	1.45385	0.000250567	-1.95076e-06	90.6144
						35.9236	1.288	1.15178	0.13622	10.5761	0.0185559	0.0244843	1.14505	1.1585	0.85139	1.45216	-0.00135436	0.000199001	28.5339	90.0833	1.15351	1.14847	1.15856	0.85316	1.45387	0.000250405	-1.95515e-06	90.7105
						35.93	1.24241	1.15177	0.090638	7.29535	0.00821524	0.0122952	1.14504	1.15849	0.851382	1.45216	-0.00135309	0.000198844	28.5412	90.1667	1.15354	1.14848	1.15859	0.853181	1.45389	0.000250241	-1.95948e-06	90.8067
						35.9459	1.36793	1.15175	0.216187	15.8039	0.0467368	0.0558903	1.14503	1.15847	0.85136	1.45213	-0.00134993	0.000198452	28.5595	90.25	1.15356	1.14849	1.15862	0.853202	1.45391	0.000250078	-1.96377e-06	90.9028
						35.9924	1.14067	1.15168	-0.0110122	-0.965411	0.000121268	8.37137e-05	1.14497	1.1584	0.851298	1.45207	-0.00134073	0.000197311	28.6131	90.3333	1.15358	1.14851	1.15865	0.853223	1.45393	0.000249914	-1.96801e-06	90.9989
						35.9924	1.08215	1.15168	-0.0695386	-6.42599	0.00483562	0.00243808	1.14497	1.1584	0.851298	1.45207	-0.00134073	0.000197311	28.6131	90.4167	1.1536	1.14852	1.15867	0.853243	1.45395	0.00024975	-1.97219e-06	91.0951
						36.0135	1.15336	1.15166	0.00170653	0.147961	2.91224e-06	0.000476986	1.14495	1.15836	0.85127	1.45204	-0.00133657	0.000196797	28.6374	90.5	1.15362	1.14853	1.1587	0.853264	1.45397	0.000249585	-1.97633e-06	91.1912
						36.0135	0.930326	1.15166	-0.22133	-23.7906	0.048987	0.0404801	1.14495	1.15836	0.85127	1.45204	-0.00133657	0.000196797	28.6374	90.5833	1.15364	1.14855	1.15873	0.853285	1.45399	0.000249421	-1.98042e-06	91.2873
						36.0135	1.12043	1.15166	-0.0312256	-2.78693	0.000975036	0.000123034	1.14495	1.15836	0.85127	1.45204	-0.00133657	0.000196797	28.6374	90.6667	1.15366	1.14856	1.15876	0.853305	1.45402	0.000249255	-1.98445e-06	91.3835
						36.0315	1.212	1.15163	0.0603641	4.98055	0.00364382	0.006476	1.14493	1.15834	0.851246	1.45202	-0.00133304	0.000196359	28.6581	90.75	1.15368	1.14857	1.15879	0.853326	1.45404	0.00024909	-1.98844e-06	91.4796
						36.0781	1.07841	1.15157	-0.0731569	-6.78375	0.00535194	0.0028206	1.14488	1.15826	0.851184	1.45196	-0.00132392	0.000195228	28.7117	90.8333	1.1537	1.14859	1.15882	0.853346	1.45406	0.000248924	-1.99238e-06	91.5757
						36.0811	0.86362	1.15157	-0.287947	-33.3418	0.0829133	0.071772	1.14487	1.15826	0.85118	1.45195	-0.00132333	0.000195156	28.7152	90.9167	1.15372	1.1486	1.15885	0.853367	1.45408	0.000248758	-1.99627e-06	91.6719
						36.0868	0.907383	1.15156	-0.244176	-26.9099	0.0596218	0.0502386	1.14487	1.15825	0.851173	1.45195	-0.00132222	0.000195019	28.7217	91	1.15374	1.14861	1.15887	0.853388	1.4541	0.000248591	-2.00011e-06	91.768
						36.0947	1.42929	1.15155	0.277742	19.4321	0.0771404	0.0886654	1.14486	1.15824	0.851162	1.45194	-0.00132068	0.000194828	28.7308	91.0833	1.15376	1.14862	1.1589	0.853408	1.45412	0.000248424	-2.0039e-06	91.8642
						36.1059	1.10977	1.15153	-0.0417621	-3.76313	0.00174408	0.000473117	1.14485	1.15822	0.851148	1.45192	-0.0013185	0.000194557	28.7437	91.1667	1.15378	1.14864	1.15893	0.853429	1.45414	0.000248257	-2.00765e-06	91.9603
						36.1059	1.07297	1.15153	-0.0785657	-7.32228	0.00617257	0.00342867	1.14485	1.15822	0.851148	1.45192	-0.0013185	0.000194557	28.7437	91.25	1.15381	1.14865	1.15896	0.853449	1.45416	0.00024809	-2.01135e-06	92.0565
						36.1486	1.21715	1.15148	0.0656769	5.39594	0.00431346	0.00733277	1.1448	1.15815	0.851092	1.45186	-0.0013102	0.000193529	28.793	91.3333	1.15383	1.14866	1.15899	0.85347	1.45418	0.000247922	-2.01501e-06	92.1526
						36.1486	1.4566	1.15148	0.305121	20.9475	0.0930988	0.105674	1.1448	1.15815	0.851092	1.45186	-0.0013102	0.000193529	28.793	91.4167	1.15385	1.14868	1.15902	0.85349	1.4542	0.000247754	-2.01862e-06	92.2488
						36.1486	1.29047	1.15148	0.13899	10.7705	0.0193182	0.0252634	1.1448	1.15815	0.851092	1.45186	-0.0013102	0.000193529	28.793	91.5	1.15387	1.14869	1.15905	0.853511	1.45422	0.000247586	-2.02218e-06	92.3449
						36.1559	1.26472	1.15147	0.113247	8.95438	0.012825	0.0177403	1.14479	1.15814	0.851082	1.45185	-0.0013088	0.000193355	28.8013	91.5833	1.15389	1.1487	1.15907	0.853531	1.45424	0.000247417	-2.0257e-06	92.4411
						36.1682	1.23352	1.15145	0.0820635	6.65281	0.00673441	0.0104025	1.14478	1.15813	0.851066	1.45184	-0.00130642	0.000193061	28.8155	91.6667	1.15391	1.14871	1.1591	0.853552	1.45427	0.000247248	-2.02917e-06	92.5373
						36.2096	1.28969	1.1514	0.13829	10.7227	0.0191241	0.0250162	1.14473	1.15806	0.851013	1.45178	-0.00129845	0.000192073	28.8632	91.75	1.15393	1.14873	1.15913	0.853572	1.45429	0.000247079	-2.0326e-06	92.6334
						36.213	1.16495	1.15139	0.0135605	1.16403	0.000183886	0.00111765	1.14473	1.15806	0.851008	1.45178	-0.0012978	0.000191992	28.8671	91.8333	1.15395	1.14874	1.15916	0.853593	1.45431	0.000246909	-2.03598e-06	92.7296
						36.2162	1.23939	1.15139	0.0880041	7.10058	0.00774473	0.0116361	1.14473	1.15805	0.851004	1.45178	-0.00129718	0.000191915	28.8708	91.9167	1.15397	1.14875	1.15919	0.853613	1.45433	0.000246739	-2.03932e-06	92.8257
						36.2193	1.28188	1.15139	0.130498	10.1802	0.0170297	0.0226082	1.14472	1.15805	0.851	1.45177	-0.00129659	0.000191843	28.8743	92	1.15399	1.14877	1.15922	0.853634	1.45435	0.000246569	-2.04261e-06	92.9219
						36.2193	1.17487	1.15139	0.0234799	1.99851	0.000551303	0.00187857	1.14472	1.15805	0.851	1.45177	-0.00129659	0.000191843	28.8743	92.0833	1.15401	1.14878	1.15924	0.853654	1.45437	0.000246399	-2.04587e-06	93.0181
						36.2193	1.09133	1.15139	-0.0600596	-5.50336	0.00360715	0.0016158	1.14472	1.15805	0.851	1.45177	-0.00129659	0.000191843	28.8743	92.1667	1.15403	1.14879	1.15927	0.853674	1.45439	0.000246228	-2.04908e-06	93.1142
						36.2193	1.19361	1.15139	0.0422286	3.53788	0.00178326	0.00385532	1.14472	1.15805	0.851	1.45177	-0.00129659	0.000191843	28.8743	92.25	1.15405	1.1488	1.1593	0.853695	1.45441	0.000246058	-2.05224e-06	93.2104
						36.2838	1.12043	1.1513	-0.0308714	-2.75532	0.000953046	0.000123034	1.14465	1.15795	0.850917	1.45169	-0.00128426	0.000190316	28.9486	92.3333	1.15407	1.14882	1.15933	0.853715	1.45443	0.000245886	-2.05537e-06	93.3066
						36.2838	1.20088	1.1513	0.0495782	4.12849	0.002458	0.00481048	1.14465	1.15795	0.850917	1.45169	-0.00128426	0.000190316	28.9486	92.4167	1.15409	1.14883	1.15936	0.853736	1.45445	0.000245715	-2.05845e-06	93.4028
						36.3173	1.27085	1.15126	0.119589	9.41019	0.0143016	0.0194116	1.14462	1.1579	0.850874	1.45164	-0.0012779	0.000189527	28.9872	92.5	1.15411	1.14884	1.15938	0.853756	1.45447	0.000245543	-2.06149e-06	93.4989
						36.3514	1.1289	1.15122	-0.022315	-1.9767	0.00049796	6.87492e-06	1.14458	1.15785	0.850831	1.4516	-0.00127146	0.00018873	29.0264	92.5833	1.15413	1.14886	1.15941	0.853776	1.45449	0.000245371	-2.06449e-06	93.5951
						36.4003	0.985653	1.15115	-0.165501	-16.791	0.0273907	0.0212782	1.14453	1.15778	0.850769	1.45154	-0.00126224	0.000187588	29.0828	92.6667	1.15415	1.14887	1.15944	0.853796	1.45451	0.000245199	-2.06745e-06	93.6913
						36.4461	1.03344	1.1511	-0.117657	-11.385	0.0138433	0.00962047	1.14448	1.15771	0.850712	1.45148	-0.00125368	0.000186528	29.1355	92.75	1.15418	1.14888	1.15947	0.853817	1.45453	0.000245027	-2.07037e-06	93.7875
						36.4461	1.10053	1.1511	-0.0505713	-4.5952	0.00255746	0.000960875	1.14448	1.15771	0.850712	1.45148	-0.00125368	0.000186528	29.1355	92.8333	1.1542	1.14889	1.1595	0.853837	1.45455	0.000244854	-2.07324e-06	93.8836
						36.4461	1.05163	1.1511	-0.0994693	-9.45861	0.00989414	0.00638336	1.14448	1.15771	0.850712	1.45148	-0.00125368	0.000186528	29.1355	92.9167	1.15422	1.14891	1.15953	0.853857	1.45457	0.000244681	-2.07608e-06	93.9798
						36.4687	1.30199	1.15107	0.150925	11.5918	0.0227783	0.02906	1.14446	1.15768	0.850684	1.45145	-0.00124947	0.000186007	29.1614	93	1.15424	1.14892	1.15955	0.853878	1.4546	0.000244508	-2.07888e-06	94.076
						36.4711	1.09483	1.15107	-0.0562361	-5.13652	0.0031625	0.00134645	1.14446	1.15767	0.850681	1.45145	-0.00124903	0.000185952	29.1642	93.0833	1.15426	1.14893	1.15958	0.853898	1.45462	0.000244335	-2.08164e-06	94.1722
						36.4799	1.07391	1.15105	-0.0771408	-7.18315	0.00595071	0.00331889	1.14445	1.15766	0.85067	1.45144	-0.00124738	0.000185748	29.1744	93.1667	1.15428	1.14894	1.15961	0.853918	1.45464	0.000244161	-2.08435e-06	94.2684
						36.4896	1.04989	1.15104	-0.101157	-9.63505	0.0102327	0.00666475	1.14444	1.15765	0.850658	1.45143	-0.00124559	0.000185526	29.1855	93.25	1.1543	1.14896	1.15964	0.853938	1.45466	0.000243987	-2.08703e-06	94.3646
						36.5541	1.18643	1.15096	0.0354669	2.98938	0.0012579	0.00301467	1.14437	1.15755	0.850578	1.45135	-0.00123368	0.000184052	29.2597	93.3333	1.15432	1.14897	1.15967	0.853958	1.45468	0.000243813	-2.08968e-06	94.4608
						36.5595	1.06075	1.15096	-0.0902088	-8.50427	0.00813763	0.0050093	1.14437	1.15754	0.850571	1.45134	-0.00123267	0.000183927	29.266	93.4167	1.15434	1.14898	1.15969	0.853979	1.4547	0.000243639	-2.09228e-06	94.557
						36.5644	1.32554	1.15095	0.17459	13.1713	0.0304818	0.0376425	1.14436	1.15754	0.850565	1.45133	-0.00123178	0.000183817	29.2716	93.5	1.15436	1.149	1.15972	0.853999	1.45472	0.000243465	-2.09484e-06	94.6532
						36.5764	1.11123	1.15093	-0.0397083	-3.57337	0.00157675	0.000411956	1.14435	1.15752	0.850551	1.45132	-0.00122957	0.000183543	29.2854	93.5833	1.15438	1.14901	1.15975	0.854019	1.45474	0.00024329	-2.09737e-06	94.7494
						36.6216	1.26873	1.15088	0.117852	9.28896	0.0138891	0.0188261	1.1443	1.15746	0.850495	1.45126	-0.0012213	0.000182519	29.3375	93.6667	1.1544	1.14902	1.15978	0.854039	1.45476	0.000243115	-2.09986e-06	94.8456
						36.6892	1.14266	1.1508	-0.00813636	-0.712054	6.62003e-05	0.000124049	1.14424	1.15736	0.850414	1.45118	-0.00120901	0.000180999	29.4152	93.75	1.15442	1.14903	1.15981	0.854059	1.45478	0.00024294	-2.10232e-06	94.9418
						36.6892	1.28854	1.1508	0.137739	10.6896	0.018972	0.024653	1.14424	1.15736	0.850414	1.45118	-0.00120901	0.000180999	29.4152	93.8333	1.15444	1.14905	1.15983	0.854079	1.4548	0.000242765	-2.10473e-06	95.038
						36.6892	1.01439	1.1508	-0.136405	-13.4469	0.0186062	0.0137196	1.14424	1.15736	0.850414	1.45118	-0.00120901	0.000180999	29.4152	93.9167	1.15446	1.14906	1.15986	0.854099	1.45482	0.000242589	-2.10711e-06	95.1342
						36.7244	1.02446	1.15075	-0.126297	-12.3282	0.015951	0.011463	1.1442	1.15731	0.850371	1.45114	-0.00120266	0.000180213	29.4557	94	1.15448	1.14907	1.15989	0.854119	1.45484	0.000242414	-2.10946e-06	95.2304
						36.7292	1.01116	1.15075	-0.13959	-13.805	0.0194855	0.0144876	1.1442	1.1573	0.850366	1.45113	-0.00120179	0.000180105	29.4613	94.0833	1.1545	1.14908	1.15992	0.854139	1.45486	0.000242238	-2.11176e-06	95.3266
						36.7469	1.4408	1.15073	0.290075	20.1329	0.0841437	0.0956541	1.14418	1.15728	0.850344	1.45111	-0.0011986	0.000179711	29.4817	94.1667	1.15452	1.1491	1.15994	0.854159	1.45488	0.000242062	-2.11404e-06	95.4228
						36.7568	1.1261	1.15072	-0.0246199	-2.1863	0.000606138	2.94529e-05	1.14417	1.15726	0.850333	1.4511	-0.00119684	0.000179493	29.493	94.25	1.15454	1.14911	1.15997	0.85418	1.4549	0.000241885	-2.11627e-06	95.519
						36.7864	1.09437	1.15068	-0.0563153	-5.14593	0.00317141	0.00138071	1.14414	1.15722	0.850297	1.45106	-0.00119153	0.000178836	29.5271	94.3333	1.15456	1.14912	1.16	0.8542	1.45492	0.000241709	-2.11847e-06	95.6152
						36.7864	1.19358	1.15068	0.0429042	3.59457	0.00184077	0.00385164	1.14414	1.15722	0.850297	1.45106	-0.00119153	0.000178836	29.5271	94.4167	1.15458	1.14913	1.16003	0.85422	1.45494	0.000241532	-2.12064e-06	95.7114
						36.7975	1.28803	1.15067	0.13736	10.6644	0.0188679	0.0244937	1.14413	1.15721	0.850284	1.45105	-0.00118954	0.00017859	29.5399	94.5	1.1546	1.14915	1.16006	0.854239	1.45496	0.000241355	-2.12277e-06	95.8076
						36.8243	1.11469	1.15064	-0.0359444	-3.2246	0.001292	0.000283316	1.1441	1.15717	0.850253	1.45102	-0.00118476	0.000177999	29.5707	94.5833	1.15462	1.14916	1.16008	0.854259	1.45498	0.000241178	-2.12487e-06	95.9039
						36.8243	1.33962	1.15064	0.188983	14.1072	0.0357145	0.0433036	1.1441	1.15717	0.850253	1.45102	-0.00118476	0.000177999	29.5707	94.6667	1.15464	1.14917	1.16011	0.854279	1.455	0.000241001	-2.12694e-06	96.0001
						36.8458	1.07833	1.15061	-0.072282	-6.70316	0.00522469	0.00282972	1.14408	1.15714	0.850227	1.45099	-0.00118094	0.000177526	29.5955	94.75	1.15466	1.14918	1.16014	0.854299	1.45502	0.000240824	-2.12897e-06	96.0963
						36.8472	1.0673	1.15061	-0.0833106	-7.80575	0.00694065	0.00412488	1.14408	1.15714	0.850226	1.45099	-0.0011807	0.000177496	29.597	94.8333	1.15468	1.1492	1.16017	0.854319	1.45504	0.000240646	-2.13096e-06	96.1925
						36.849	1.18417	1.15061	0.0335589	2.83397	0.0011262	0.00277118	1.14408	1.15713	0.850224	1.45099	-0.00118037	0.000177456	29.5991	94.9167	1.1547	1.14921	1.16019	0.854339	1.45506	0.000240469	-2.13293e-06	96.2888
						36.8884	1.16497	1.15056	0.0144122	1.23713	0.000207711	0.00111883	1.14404	1.15708	0.850177	1.45094	-0.0011734	0.000176593	29.6444	95	1.15472	1.14922	1.16022	0.854359	1.45508	0.000240291	-2.13486e-06	96.385
						36.8919	1.01802	1.15056	-0.132539	-13.0193	0.0175665	0.0128836	1.14404	1.15707	0.850173	1.45094	-0.00117278	0.000176517	29.6485	95.0833	1.15474	1.14923	1.16025	0.854379	1.4551	0.000240113	-2.13675e-06	96.4812
						36.8919	1.31665	1.15056	0.16609	12.6147	0.027586	0.0342705	1.14404	1.15707	0.850173	1.45094	-0.00117278	0.000176517	29.6485	95.1667	1.15476	1.14925	1.16028	0.854399	1.45512	0.000239935	-2.13862e-06	96.5774
						36.8919	1.22169	1.15056	0.0711388	5.82296	0.00506072	0.00813089	1.14404	1.15707	0.850173	1.45094	-0.00117278	0.000176517	29.6485	95.25	1.15478	1.14926	1.16031	0.854419	1.45514	0.000239757	-2.14045e-06	96.6737
						36.8919	1.24199	1.15056	0.091435	7.36197	0.00836036	0.0122031	1.14404	1.15707	0.850173	1.45094	-0.00117278	0.000176517	29.6485	95.3333	1.1548	1.14927	1.16033	0.854438	1.45516	0.000239578	-2.14225e-06	96.7699
						36.9036	1.22485	1.15054	0.0743036	6.06637	0.00552103	0.0087091	1.14403	1.15706	0.85016	1.45092	-0.00117071	0.000176261	29.662	95.4167	1.15482	1.14928	1.16036	0.854458	1.45518	0.0002394	-2.14402e-06	96.8661
						36.9077	1.207	1.15054	0.0564585	4.6776	0.00318756	0.00569612	1.14402	1.15705	0.850155	1.45092	-0.00116999	0.000176173	29.6666	95.5	1.15484	1.14929	1.16039	0.854478	1.4552	0.000239221	-2.14576e-06	96.9624
						36.9118	1.18626	1.15053	0.0357297	3.01195	0.00127661	0.00299637	1.14402	1.15705	0.85015	1.45091	-0.00116928	0.000176084	29.6713	95.5833	1.15486	1.14931	1.16042	0.854498	1.45522	0.000239042	-2.14747e-06	97.0586
						36.9163	1.08642	1.15053	-0.0641067	-5.90073	0.00410967	0.00203424	1.14401	1.15704	0.850145	1.45091	-0.00116848	0.000175986	29.6765	95.6667	1.15488	1.14932	1.16044	0.854518	1.45524	0.000238863	-2.14914e-06	97.1548
						36.9551	1.24679	1.15048	0.09631	7.72462	0.00927561	0.0132869	1.14398	1.15699	0.8501	1.45086	-0.00116166	0.000175142	29.7212	95.75	1.1549	1.14933	1.16047	0.854537	1.45526	0.000238684	-2.15079e-06	97.2511
						36.9595	1.34305	1.15048	0.19257	14.3383	0.0370832	0.0447423	1.14397	1.15698	0.850095	1.45086	-0.0011609	0.000175049	29.7262	95.8333	1.15492	1.14934	1.1605	0.854557	1.45528	0.000238504	-2.1524e-06	97.3473
						37.0132	1.10665	1.15041	-0.043768	-3.95501	0.00191564	0.000618829	1.14392	1.15691	0.850033	1.4508	-0.00115152	0.000173889	29.7881	95.9167	1.15494	1.14936	1.16053	0.854577	1.4553	0.000238325	-2.15399e-06	97.4436
						37.027	1.07856	1.1504	-0.0718379	-6.66053	0.00516069	0.00280498	1.14391	1.15689	0.850017	1.45078	-0.00114913	0.000173593	29.8039	96	1.15496	1.14937	1.16055	0.854597	1.45532	0.000238145	-2.15554e-06	97.5398
						37.0331	1.0967	1.15039	-0.0536931	-4.89588	0.00288295	0.00121273	1.1439	1.15688	0.85001	1.45077	-0.00114807	0.000173462	29.811	96.0833	1.15498	1.14938	1.16058	0.854616	1.45534	0.000237966	-2.15707e-06	97.6361
						37.0878	1.14028	1.15033	-0.0100469	-0.881093	0.000100941	7.6726e-05	1.14385	1.15681	0.849948	1.45071	-0.00113861	0.000172294	29.8739	96.1667	1.155	1.14939	1.16061	0.854636	1.45536	0.000237786	-2.15856e-06	97.7323
						37.0946	1.12327	1.15032	-0.0270489	-2.40804	0.000731644	6.8068e-05	1.14385	1.1568	0.84994	1.4507	-0.00113745	0.00017215	29.8817	96.25	1.15502	1.14941	1.16063	0.854656	1.45538	0.000237606	-2.16003e-06	97.8286
						37.1267	1.08209	1.15029	-0.068197	-6.30235	0.00465083	0.0024438	1.14382	1.15675	0.849904	1.45067	-0.00113194	0.000171469	29.9185	96.3333	1.15504	1.14942	1.16066	0.854675	1.4554	0.000237426	-2.16147e-06	97.9248
						37.1267	0.79214	1.15029	-0.358145	-45.2123	0.128268	0.115181	1.14382	1.15675	0.849904	1.45067	-0.00113194	0.000171469	29.9185	96.4167	1.15506	1.14943	1.16069	0.854695	1.45542	0.000237246	-2.16287e-06	98.0211
						37.1267	0.808826	1.15029	-0.341459	-42.2167	0.116595	0.104134	1.14382	1.15675	0.849904	1.45067	-0.00113194	0.000171469	29.9185	96.5	1.15508	1.14944	1.16072	0.854715	1.45544	0.000237065	-2.16425e-06	98.1173
						37.1267	0.949717	1.15029	-0.200568	-21.1187	0.0402276	0.0330534	1.14382	1.15675	0.849904	1.45067	-0.00113194	0.000171469	29.9185	96.5833	1.1551	1.14945	1.16074	0.854734	1.45546	0.000236885	-2.1656e-06	98.2136
						37.1312	1.12876	1.15028	-0.0215198	-1.9065	0.000463103	7.6332e-06	1.14381	1.15675	0.849899	1.45066	-0.00113115	0.000171372	29.9238	96.6667	1.15512	1.14947	1.16077	0.854754	1.45548	0.000236704	-2.16693e-06	98.3098
						37.1593	1.25263	1.15025	0.102379	8.17311	0.0104814	0.0146662	1.14379	1.15671	0.849867	1.45063	-0.00112635	0.000170779	29.9561	96.75	1.15514	1.14948	1.1608	0.854773	1.4555	0.000236524	-2.16822e-06	98.4061
						37.1645	1.25974	1.15024	0.109499	8.69218	0.01199	0.01644	1.14378	1.1567	0.849861	1.45062	-0.00112547	0.00017067	29.962	96.8333	1.15516	1.14949	1.16083	0.854793	1.45552	0.000236343	-2.16949e-06	98.5024
						37.1827	1.00208	1.15022	-0.148144	-14.7837	0.0219467	0.016756	1.14376	1.15668	0.849841	1.4506	-0.00112236	0.000170286	29.983	96.9167	1.15518	1.1495	1.16085	0.854812	1.45554	0.000236162	-2.17073e-06	98.5986
						37.1872	1.09736	1.15022	-0.0528599	-4.81702	0.00279417	0.00116732	1.14376	1.15667	0.849836	1.4506	-0.00112159	0.000170191	29.9882	97	1.1552	1.14952	1.16088	0.854832	1.45556	0.000235981	-2.17194e-06	98.6949
						37.2297	1.20793	1.15017	0.0577605	4.78178	0.00333628	0.00583802	1.14372	1.15662	0.849789	1.45055	-0.00111438	0.0001693	30.0371	97.0833	1.15522	1.14953	1.16091	0.854852	1.45558	0.0002358	-2.17313e-06	98.7912
						37.2401	1.21551	1.15016	0.065354	5.37666	0.00427114	0.00705413	1.14371	1.1566	0.849777	1.45054	-0.00111262	0.000169084	30.049	97.1667	1.15524	1.14954	1.16093	0.854871	1.4556	0.000235619	-2.17428e-06	98.8874
						37.2401	1.09434	1.15016	-0.055816	-5.10042	0.00311543	0.00138243	1.14371	1.1566	0.849777	1.45054	-0.00111262	0.000169084	30.049	97.25	1.15526	1.14955	1.16096	0.85489	1.45562	0.000235438	-2.17542e-06	98.9837
						37.2401	0.891271	1.15016	-0.258887	-29.047	0.0670225	0.0577211	1.14371	1.1566	0.849777	1.45054	-0.00111262	0.000169084	30.049	97.3333	1.15528	1.14956	1.16099	0.85491	1.45564	0.000235257	-2.17652e-06	99.08
						37.2401	1.00928	1.15016	-0.140875	-13.958	0.0198458	0.0149427	1.14371	1.1566	0.849777	1.45054	-0.00111262	0.000169084	30.049	97.4167	1.1553	1.14958	1.16102	0.854929	1.45566	0.000235075	-2.1776e-06	99.1763
						37.2401	1.12823	1.15016	-0.0219313	-1.94387	0.000480982	1.08661e-05	1.14371	1.1566	0.849777	1.45054	-0.00111262	0.000169084	30.049	97.5	1.15532	1.14959	1.16104	0.854949	1.45568	0.000234894	-2.17865e-06	99.2725
						37.267	1.23207	1.15013	0.0819409	6.65067	0.00671431	0.0101095	1.14369	1.15657	0.849747	1.45051	-0.00110808	0.000168523	30.0799	97.5833	1.15533	1.1496	1.16107	0.854968	1.4557	0.000234712	-2.17968e-06	99.3688
						37.2719	1.27955	1.15012	0.129425	10.1149	0.0167509	0.0219113	1.14368	1.15656	0.849742	1.4505	-0.00110725	0.000168419	30.0856	97.6667	1.15535	1.14961	1.1611	0.854988	1.45572	0.00023453	-2.18068e-06	99.4651
						37.2722	1.23953	1.15012	0.0894032	7.21269	0.00799292	0.0116645	1.14368	1.15656	0.849742	1.4505	-0.00110721	0.000168415	30.0859	97.75	1.15537	1.14962	1.16112	0.855007	1.45574	0.000234349	-2.18166e-06	99.5614
						37.2832	1.03526	1.15011	-0.114853	-11.0941	0.0131912	0.00926712	1.14367	1.15655	0.849729	1.45049	-0.00110535	0.000168186	30.0986	97.8333	1.15539	1.14964	1.16115	0.855026	1.45576	0.000234167	-2.18261e-06	99.6576
						37.3001	0.988069	1.15009	-0.162023	-16.3979	0.0262514	0.0205792	1.14366	1.15652	0.849711	1.45047	-0.00110251	0.000167835	30.118	97.9167	1.15541	1.14965	1.16118	0.855046	1.45578	0.000233985	-2.18353e-06	99.7539
						37.3177	1.30015	1.15007	0.150076	11.543	0.0225227	0.0284343	1.14364	1.1565	0.849691	1.45045	-0.00109956	0.00016747	30.1383	98	1.15543	1.14966	1.1612	0.855065	1.4558	0.000233803	-2.18443e-06	99.8502
						37.3535	1.19669	1.15003	0.046653	3.89852	0.00217651	0.0042462	1.14361	1.15645	0.849652	1.45041	-0.00109358	0.000166732	30.1794	98.0833	1.15545	1.14967	1.16123	0.855085	1.45582	0.000233621	-2.18531e-06	99.9465
						37.3535	1.05766	1.15003	-0.0923705	-8.73346	0.00853232	0.00545541	1.14361	1.15645	0.849652	1.45041	-0.00109358	0.000166732	30.1794	98.1667	1.15547	1.14968	1.16126	0.855104	1.45584	0.000233439	-2.18616e-06	100.043
						37.3676	1.10404	1.15002	-0.0459771	-4.16444	0.00211389	0.000755299	1.1436	1.15644	0.849637	1.4504	-0.00109123	0.000166442	30.1957	98.25	1.15549	1.1497	1.16129	0.855123	1.45586	0.000233256	-2.18699e-06	100.139
						37.3821	1.07003	1.15	-0.0799724	-7.47385	0.00639558	0.00378148	1.14359	1.15642	0.849621	1.45038	-0.00108882	0.000166145	30.2123	98.3333	1.15551	1.14971	1.16131	0.855142	1.45588	0.000233074	-2.18779e-06	100.235
						37.3893	1.05197	1.14999	-0.098024	-9.31813	0.0096087	0.00632872	1.14358	1.15641	0.849614	1.45037	-0.00108762	0.000165996	30.2207	98.4167	1.15553	1.14972	1.16134	0.855162	1.4559	0.000232892	-2.18857e-06	100.332
						37.4324	1.12043	1.14995	-0.0295161	-2.63435	0.000871199	0.000123034	1.14354	1.15635	0.849567	1.45033	-0.00108048	0.000165116	30.2702	98.5	1.15555	1.14973	1.16137	0.855181	1.45592	0.000232709	-2.18933e-06	100.428
						37.4324	1.2667	1.14995	0.116753	9.21711	0.0136313	0.0182728	1.14354	1.15635	0.849567	1.45033	-0.00108048	0.000165116	30.2702	98.5833	1.15557	1.14974	1.16139	0.8552	1.45594	0.000232527	-2.19006e-06	100.524
						37.4324	1.04257	1.14995	-0.107373	-10.2988	0.0115289	0.00791186	1.14354	1.15635	0.849567	1.45033	-0.00108048	0.000165116	30.2702	98.6667	1.15559	1.14976	1.16142	0.855219	1.45596	0.000232344	-2.19077e-06	100.621
						37.4669	1.11895	1.14991	-0.0309604	-2.76692	0.000958547	0.000158095	1.14351	1.15631	0.84953	1.45029	-0.0010748	0.000164415	30.3099	98.75	1.15561	1.14977	1.16145	0.855239	1.45598	0.000232162	-2.19145e-06	100.717
						37.5	1.07541	1.14987	-0.0744645	-6.92429	0.00554496	0.00314868	1.14348	1.15627	0.849495	1.45025	-0.00106937	0.000163745	30.3479	98.8333	1.15563	1.14978	1.16147	0.855258	1.456	0.000231979	-2.19212e-06	100.813
						37.5676	1.22395	1.1498	0.0741442	6.0578	0.00549737	0.00854214	1.14343	1.15618	0.849423	1.45018	-0.00105836	0.000162387	30.4256	98.9167	1.15565	1.14979	1.1615	0.855277	1.45601	0.000231796	-2.19276e-06	100.909
						37.5803	1.01227	1.14979	-0.137517	-13.585	0.018911	0.0142209	1.14341	1.15616	0.84941	1.45017	-0.00105628	0.000162131	30.4403	99	1.15567	1.1498	1.16153	0.855296	1.45603	0.000231614	-2.19338e-06	101.006
						37.6351	1.21487	1.14973	0.0651354	5.36153	0.00424262	0.00694618	1.14337	1.15609	0.849352	1.45011	-0.00104743	0.000161039	30.5033	99.0833	1.15568	1.14982	1.16155	0.855315	1.45605	0.000231431	-2.19397e-06	101.102
						37.6619	1.19253	1.1497	0.0428273	3.5913	0.00183418	0.00372194	1.14335	1.15606	0.849324	1.45008	-0.00104312	0.000160509	30.5341	99.1667	1.1557	1.14983	1.16158	0.855334	1.45607	0.000231248	-2.19454e-06	101.198
						37.7027	1.30375	1.14966	0.154093	11.8192	0.0237447	0.0296635	1.14331	1.15601	0.849282	1.45004	-0.00103659	0.000159704	30.581	99.25	1.15572	1.14984	1.16161	0.855354	1.45609	0.000231065	-2.1951e-06	101.295
						37.7383	1.02231	1.14962	-0.127318	-12.454	0.0162099	0.0119283	1.14328	1.15597	0.849245	1.45	-0.00103092	0.000159005	30.6219	99.3333	1.15574	1.14985	1.16163	0.855373	1.45611	0.000230882	-2.19562e-06	101.391
						37.7703	1.19612	1.14959	0.0465254	3.8897	0.00216461	0.00417234	1.14326	1.15593	0.849213	1.44997	-0.00102585	0.00015838	30.6586	99.4167	1.15576	1.14986	1.16166	0.855392	1.45613	0.000230699	-2.19613e-06	101.487
						37.8109	1.16896	1.14955	0.0194149	1.66087	0.00037694	0.00140188	1.14322	1.15588	0.849171	1.44993	-0.00101943	0.000157589	30.7054	99.5	1.15578	1.14988	1.16169	0.855411	1.45615	0.000230516	-2.19662e-06	101.584
						37.8141	1.14395	1.14955	-0.00559799	-0.489357	3.13375e-05	0.000154393	1.14322	1.15587	0.849168	1.44992	-0.00101893	0.000157527	30.709	99.5833	1.1558	1.14989	1.16171	0.85543	1.45617	0.000230333	-2.19708e-06	101.68
						37.819	1.10987	1.14954	-0.0396691	-3.5742	0.00157364	0.000468752	1.14322	1.15587	0.849163	1.44992	-0.00101815	0.000157431	30.7147	99.6667	1.15582	1.1499	1.16174	0.855449	1.45619	0.00023015	-2.19753e-06	101.776
						37.8254	1.39214	1.14954	0.242609	17.427	0.0588592	0.0679234	1.14321	1.15586	0.849157	1.44991	-0.00101715	0.000157308	30.722	99.75	1.15584	1.14991	1.16177	0.855468	1.45621	0.000229967	-2.19795e-06	101.873
						37.8378	1.1261	1.14952	-0.0234264	-2.08032	0.000548794	2.94529e-05	1.1432	1.15584	0.849144	1.4499	-0.00101519	0.000157067	30.7363	99.8333	1.15586	1.14992	1.16179	0.855487	1.45623	0.000229784	-2.19835e-06	101.969
						37.8385	1.43257	1.14952	0.283049	19.7581	0.0801168	0.0906298	1.1432	1.15584	0.849143	1.4499	-0.00101509	0.000157055	30.737	99.9167	1.15588	1.14993	1.16182	0.855506	1.45625	0.0002296	-2.19873e-06	102.065
						37.9054	1.29811	1.14945	0.148655	11.4517	0.0220984	0.0277511	1.14315	1.15576	0.849076	1.44983	-0.00100462	0.000155766	30.814	100	1.1559	1.14995	1.16184	0.855525	1.45627	0.000229417	-2.19909e-06	102.162
						37.9176	1.1322	1.14944	-0.0172391	-1.52261	0.000297185	4.6206e-07	1.14314	1.15575	0.849064	1.44982	-0.00100272	0.000155532	30.828
						37.9527	0.822845	1.14941	-0.326562	-39.6869	0.106642	0.095282	1.14311	1.1557	0.849029	1.44978	-0.000997274	0.000154861	30.8684
						37.973	1.28072	1.14939	0.131335	10.2548	0.017249	0.0222603	1.14309	1.15568	0.849009	1.44976	-0.000994141	0.000154475	30.8916
						37.973	0.968363	1.14939	-0.181024	-18.6938	0.0327696	0.0266213	1.14309	1.15568	0.849009	1.44976	-0.000994141	0.000154475	30.8916
						37.973	1.21943	1.14939	0.0700439	5.74399	0.00490615	0.00772772	1.14309	1.15568	0.849009	1.44976	-0.000994141	0.000154475	30.8916
						38.0002	1.23211	1.14936	0.0827462	6.71583	0.00684693	0.0101169	1.14307	1.15565	0.848982	1.44974	-0.000989941	0.000153958	30.923
						38.0221	1.14891	1.14934	-0.000424573	-0.0369543	1.80263e-07	0.000302422	1.14305	1.15562	0.84896	1.44972	-0.000986569	0.000153544	30.9482
						38.034	1.00624	1.14933	-0.143087	-14.2199	0.0204738	0.0156959	1.14305	1.15561	0.848949	1.4497	-0.000984745	0.000153319	30.9618
						38.034	1.10967	1.14933	-0.0396533	-3.57343	0.00157239	0.000477432	1.14305	1.15561	0.848949	1.4497	-0.000984745	0.000153319	30.9618
						38.0405	1.42526	1.14932	0.275935	19.3604	0.0761404	0.0862786	1.14304	1.1556	0.848942	1.4497	-0.000983746	0.000153196	30.9693
						38.0489	1.4284	1.14931	0.279085	19.5383	0.0778884	0.0881339	1.14303	1.15559	0.848934	1.44969	-0.000982469	0.000153039	30.9789
						38.0603	1.13095	1.1493	-0.0183478	-1.62233	0.000336642	3.25432e-07	1.14303	1.15558	0.848923	1.44968	-0.000980727	0.000152825	30.992
						38.1079	1.21053	1.14925	0.0612741	5.06176	0.00375451	0.00624177	1.14299	1.15552	0.848877	1.44963	-0.000973468	0.000151932	31.0467
						38.1081	1.23504	1.14925	0.0857825	6.94574	0.00735863	0.010715	1.14299	1.15552	0.848877	1.44963	-0.000973438	0.000151928	31.047
						38.1421	1.04978	1.14922	-0.0994365	-9.47209	0.00988762	0.00668124	1.14296	1.15548	0.848844	1.4496	-0.000968286	0.000151295	31.086
						38.1474	0.917377	1.14922	-0.231839	-25.2719	0.0537493	0.0458587	1.14296	1.15547	0.848839	1.44959	-0.000967476	0.000151195	31.0922
						38.1474	1.03033	1.14922	-0.118885	-11.5386	0.0141337	0.01024	1.14296	1.15547	0.848839	1.44959	-0.000967476	0.000151195	31.0922
						38.1474	1.122	1.14922	-0.0272145	-2.42553	0.000740629	9.06701e-05	1.14296	1.15547	0.848839	1.44959	-0.000967476	0.000151195	31.0922
						38.1835	1.31286	1.14918	0.163675	12.4671	0.0267896	0.0328816	1.14293	1.15543	0.848804	1.44956	-0.000962035	0.000150526	31.1336
						38.2432	1.27477	1.14912	0.125645	9.85627	0.0157865	0.0205191	1.14289	1.15536	0.848747	1.4495	-0.000953077	0.000149425	31.2023
						38.2609	1.13746	1.14911	-0.0116495	-1.02417	0.000135712	3.52137e-05	1.14287	1.15534	0.84873	1.44948	-0.000950446	0.000149102	31.2225
						38.2609	1.09429	1.14911	-0.054817	-5.00936	0.0030049	0.00138632	1.14287	1.15534	0.84873	1.44948	-0.000950446	0.000149102	31.2225
						38.2609	1.17476	1.14911	0.0256526	2.18365	0.000658058	0.00186938	1.14287	1.15534	0.84873	1.44948	-0.000950446	0.000149102	31.2225
						38.2609	0.979313	1.14911	-0.169793	-17.338	0.0288298	0.0231678	1.14287	1.15534	0.84873	1.44948	-0.000950446	0.000149102	31.2225
						38.2609	1.14986	1.14911	0.000754788	0.0656416	5.69705e-07	0.000336299	1.14287	1.15534	0.84873	1.44948	-0.000950446	0.000149102	31.2225
						38.2609	1.21232	1.14911	0.063211	5.21406	0.00399562	0.00652777	1.14287	1.15534	0.84873	1.44948	-0.000950446	0.000149102	31.2225
						38.2664	1.40278	1.1491	0.253676	18.0839	0.0643517	0.0735792	1.14287	1.15533	0.848725	1.44948	-0.000949627	0.000149001	31.2288
						38.2674	1.10588	1.1491	-0.0432194	-3.90814	0.00186792	0.000657508	1.14287	1.15533	0.848724	1.44948	-0.000949476	0.000148982	31.23
						38.2867	1.06012	1.14908	-0.088963	-8.39179	0.00791441	0.0050985	1.14285	1.15531	0.848706	1.44946	-0.000946604	0.00014863	31.2522
						38.2939	1.04163	1.14908	-0.107441	-10.3147	0.0115437	0.00808005	1.14285	1.1553	0.848699	1.44945	-0.000945529	0.000148497	31.2605
						38.2987	1.02886	1.14907	-0.120213	-11.6841	0.014451	0.01054	1.14284	1.1553	0.848695	1.44945	-0.000944813	0.000148409	31.266
						38.3108	1.33616	1.14906	0.187103	14.003	0.0350074	0.0418771	1.14284	1.15528	0.848683	1.44944	-0.000943022	0.000148189	31.2799
						38.3743	0.997228	1.149	-0.151772	-15.2194	0.0230348	0.0180352	1.14279	1.15521	0.848624	1.44938	-0.000933652	0.000147038	31.3528
						38.3784	1.16122	1.149	0.0122241	1.0527	0.000149429	0.000881919	1.14279	1.15521	0.84862	1.44937	-0.000933051	0.000146965	31.3575
						38.4258	0.988113	1.14895	-0.160839	-16.2774	0.0258691	0.0205664	1.14275	1.15515	0.848576	1.44933	-0.000926105	0.000146112	31.412
						38.4459	1.2866	1.14893	0.137662	10.6997	0.0189509	0.0240475	1.14274	1.15513	0.848558	1.44931	-0.000923162	0.00014575	31.4352
						38.4829	1.12708	1.1489	-0.0218206	-1.93603	0.000476138	1.97516e-05	1.14271	1.15509	0.848524	1.44927	-0.000917793	0.000145091	31.4776
						38.4877	1.10349	1.14889	-0.0454001	-4.11421	0.00206117	0.000785584	1.14271	1.15508	0.848519	1.44927	-0.00091709	0.000145005	31.4832
						38.5135	1.08788	1.14887	-0.0609921	-5.60652	0.00372004	0.00190479	1.14269	1.15505	0.848496	1.44925	-0.000913355	0.000144547	31.5128
						38.5811	1.29431	1.14881	0.145495	11.2412	0.0211689	0.0264981	1.14264	1.15498	0.848435	1.44919	-0.000903629	0.000143353	31.5904
						38.5811	0.95605	1.14881	-0.19276	-20.1621	0.0371562	0.0307907	1.14264	1.15498	0.848435	1.44919	-0.000903629	0.000143353	31.5904
						38.5811	1.01802	1.14881	-0.130793	-12.8478	0.0171068	0.0128836	1.14264	1.15498	0.848435	1.44919	-0.000903629	0.000143353	31.5904
						38.6011	0.991233	1.14879	-0.157559	-15.8953	0.0248249	0.0196814	1.14263	1.15496	0.848417	1.44917	-0.000900757	0.000143001	31.6135
						38.6437	1.00897	1.14875	-0.13978	-13.8536	0.0195383	0.0150183	1.1426	1.15491	0.848379	1.44913	-0.000894689	0.000142257	31.6623
						38.6486	0.893471	1.14875	-0.255278	-28.5715	0.0651669	0.0566687	1.14259	1.1549	0.848374	1.44912	-0.000893983	0.00014217	31.668
						38.7146	1.00921	1.14869	-0.139482	-13.8209	0.0194551	0.0149607	1.14255	1.15483	0.848316	1.44907	-0.00088465	0.000141026	31.7438
						38.7146	1.11272	1.14869	-0.0359722	-3.23282	0.001294	0.000353617	1.14255	1.15483	0.848316	1.44907	-0.00088465	0.000141026	31.7438
						38.7162	1.15862	1.14869	0.0099278	0.856866	9.85612e-05	0.000734077	1.14255	1.15483	0.848315	1.44906	-0.000884416	0.000140997	31.7457
						38.7162	1.21257	1.14869	0.0638777	5.26798	0.00408036	0.00656809	1.14255	1.15483	0.848315	1.44906	-0.000884416	0.000140997	31.7457
						38.7313	1.07399	1.14868	-0.0746894	-6.95441	0.0055785	0.00331047	1.14254	1.15481	0.848301	1.44905	-0.000882288	0.000140736	31.763
						38.7838	1.30562	1.14863	0.15699	12.0242	0.0246458	0.0303095	1.1425	1.15476	0.848255	1.449	-0.000874929	0.000139834	31.8233
						38.7838	1.12327	1.14863	-0.0253569	-2.25742	0.000642975	6.8068e-05	1.1425	1.15476	0.848255	1.449	-0.000874929	0.000139834	31.8233
						38.7838	1.16638	1.14863	0.0177507	1.52186	0.000315088	0.00121503	1.1425	1.15476	0.848255	1.449	-0.000874929	0.000139834	31.8233
						38.7935	1.131	1.14862	-0.0176222	-1.55811	0.000310542	2.74649e-07	1.1425	1.15475	0.848247	1.449	-0.000873571	0.000139668	31.8344
						38.7968	1.16232	1.14862	0.0137056	1.17915	0.000187843	0.000948691	1.14249	1.15474	0.848244	1.44899	-0.000873114	0.000139612	31.8382
						38.8081	1.07569	1.14861	-0.072918	-6.77872	0.00531704	0.00311728	1.14249	1.15473	0.848234	1.44898	-0.000871539	0.000139419	31.8512
						38.8275	1.32044	1.14859	0.171851	13.0147	0.0295329	0.0356907	1.14247	1.15471	0.848217	1.44897	-0.000868835	0.000139088	31.8735
						38.828	1.09119	1.14859	-0.0573984	-5.26015	0.00329458	0.00162653	1.14247	1.15471	0.848217	1.44897	-0.000868766	0.000139079	31.874
						38.8501	1.29309	1.14857	0.144521	11.1764	0.0208863	0.0261049	1.14246	1.15469	0.848198	1.44895	-0.000865699	0.000138704	31.8994
						38.8514	1.24156	1.14857	0.0929854	7.48943	0.00864629	0.0121073	1.14246	1.15468	0.848197	1.44894	-0.000865519	0.000138682	31.9009
						38.8514	1.07224	1.14857	-0.076335	-7.11924	0.00582703	0.00351497	1.14246	1.15468	0.848197	1.44894	-0.000865519	0.000138682	31.9009
						38.8514	1.04597	1.14857	-0.102599	-9.80895	0.0105265	0.00731899	1.14246	1.15468	0.848197	1.44894	-0.000865519	0.000138682	31.9009
						38.8577	1.1734	1.14857	0.0248327	2.11631	0.000616665	0.00175352	1.14245	1.15468	0.848191	1.44894	-0.000864634	0.000138573	31.9082
						38.8884	1.11495	1.14854	-0.0335907	-3.01275	0.00112833	0.000274726	1.14243	1.15465	0.848165	1.44891	-0.000860387	0.000138053	31.9435
						38.9043	1.05608	1.14853	-0.0924468	-8.75378	0.00854641	0.00569188	1.14242	1.15463	0.848152	1.4489	-0.000858207	0.000137786	31.9616
						38.9074	1.37187	1.14852	0.223349	16.2806	0.0498847	0.0577674	1.14242	1.15462	0.848149	1.4489	-0.000857771	0.000137733	31.9653
						38.9189	1.23063	1.14851	0.0821216	6.67311	0.00674396	0.00982304	1.14241	1.15461	0.848139	1.44889	-0.000856188	0.000137539	31.9785
						38.9412	1.10951	1.14849	-0.0389879	-3.51399	0.00152006	0.00048476	1.1424	1.15459	0.84812	1.44887	-0.00085313	0.000137165	32.0041
						38.9414	1.1004	1.14849	-0.0480962	-4.37081	0.00231325	0.000968815	1.1424	1.15459	0.84812	1.44887	-0.0008531	0.000137161	32.0043
						38.9758	1.22914	1.14846	0.0806723	6.56333	0.00650802	0.00952839	1.14238	1.15455	0.848091	1.44884	-0.000848396	0.000136585	32.0438
						38.9851	1.02148	1.14846	-0.126973	-12.4303	0.0161223	0.0121088	1.14237	1.15454	0.848083	1.44883	-0.000847124	0.000136429	32.0545
						39.0079	1.07215	1.14844	-0.0762869	-7.11531	0.00581968	0.00352513	1.14236	1.15452	0.848064	1.44881	-0.00084402	0.00013605	32.0806
						39.0541	1.26055	1.1484	0.112151	8.897	0.0125779	0.0166478	1.14233	1.15447	0.848025	1.44877	-0.000837754	0.000135283	32.1337
						39.0541	1.25221	1.1484	0.103812	8.29031	0.010777	0.0145654	1.14233	1.15447	0.848025	1.44877	-0.000837754	0.000135283	32.1337
						39.0548	1.00019	1.1484	-0.148208	-14.818	0.0219657	0.0172485	1.14233	1.15447	0.848024	1.44877	-0.000837651	0.00013527	32.1346
						39.0548	1.12195	1.1484	-0.0264433	-2.3569	0.00069925	9.15615e-05	1.14233	1.15447	0.848024	1.44877	-0.000837651	0.00013527	32.1346
						39.0876	1.21373	1.14837	0.0653587	5.38495	0.00427176	0.0067578	1.1423	1.15444	0.847997	1.44874	-0.000833223	0.000134729	32.1722
						39.0988	1.23892	1.14836	0.090557	7.30936	0.00820056	0.0115336	1.1423	1.15442	0.847988	1.44873	-0.00083172	0.000134545	32.185
						39.1216	1.24371	1.14834	0.0953662	7.66789	0.00909471	0.0125855	1.14228	1.1544	0.847969	1.44871	-0.000828651	0.00013417	32.2113
						39.1216	1.16122	1.14834	0.0128782	1.10902	0.000165849	0.000881919	1.14228	1.1544	0.847969	1.44871	-0.000828651	0.00013417	32.2113
						39.1342	1.27915	1.14833	0.13082	10.2271	0.0171139	0.0217942	1.14228	1.15439	0.847959	1.4487	-0.000826963	0.000133963	32.2257
						39.1382	1.16818	1.14833	0.0198502	1.69924	0.000394031	0.00134362	1.14227	1.15438	0.847955	1.4487	-0.000826432	0.000133898	32.2303
						39.1435	1.09954	1.14832	-0.0487874	-4.43708	0.00238021	0.00102314	1.14227	1.15438	0.847951	1.4487	-0.000825715	0.00013381	32.2364
						39.1527	1.139	1.14832	-0.00931859	-0.81814	8.68361e-05	5.58706e-05	1.14226	1.15437	0.847944	1.44869	-0.000824496	0.000133661	32.2469
						39.1682	0.991204	1.1483	-0.157099	-15.8493	0.0246801	0.0196893	1.14225	1.15435	0.847931	1.44868	-0.000822414	0.000133407	32.2648
						39.1892	1.14266	1.14829	-0.00562549	-0.492315	3.16461e-05	0.000124049	1.14224	1.15433	0.847914	1.44866	-0.000819623	0.000133066	32.2889
						39.216	1.3745	1.14826	0.226233	16.4593	0.0511812	0.0590364	1.14222	1.1543	0.847892	1.44864	-0.000816057	0.00013263	32.3197
						39.2817	1.17159	1.14821	0.0233767	1.9953	0.000546469	0.00160518	1.14218	1.15424	0.847839	1.44858	-0.000807387	0.00013157	32.395
						39.2865	1.13856	1.14821	-0.00965014	-0.847576	9.31252e-05	4.9477e-05	1.14218	1.15423	0.847835	1.44858	-0.000806757	0.000131493	32.4005
						39.3403	1.22612	1.14816	0.0779519	6.35763	0.0060765	0.00894779	1.14215	1.15418	0.847792	1.44854	-0.000799699	0.000130631	32.4624
						39.3545	1.1851	1.14815	0.0369446	3.11743	0.00136491	0.00287019	1.14214	1.15416	0.847781	1.44852	-0.00079785	0.000130406	32.4786
						39.3919	1.06257	1.14812	-0.0855508	-8.05129	0.00731894	0.00475424	1.14212	1.15413	0.847751	1.44849	-0.000792982	0.000129811	32.5216
						39.3951	1.06365	1.14812	-0.0844714	-7.94166	0.00713542	0.0046069	1.14212	1.15412	0.847749	1.44849	-0.000792567	0.00012976	32.5253
						39.3951	0.98522	1.14812	-0.162901	-16.5344	0.0265366	0.0214047	1.14212	1.15412	0.847749	1.44849	-0.000792567	0.00012976	32.5253
						39.3951	1.10345	1.14812	-0.044672	-4.0484	0.00199559	0.000788193	1.14212	1.15412	0.847749	1.44849	-0.000792567	0.00012976	32.5253
						39.3951	0.934885	1.14812	-0.213236	-22.8088	0.0454694	0.0386666	1.14212	1.15412	0.847749	1.44849	-0.000792567	0.00012976	32.5253
						39.3951	1.01519	1.14812	-0.132931	-13.0942	0.0176707	0.0135336	1.14212	1.15412	0.847749	1.44849	-0.000792567	0.00012976	32.5253
						39.3951	1.08503	1.14812	-0.0630862	-5.81421	0.00397986	0.00216122	1.14212	1.15412	0.847749	1.44849	-0.000792567	0.00012976	32.5253
						39.3951	1.11268	1.14812	-0.0354369	-3.18481	0.00125577	0.000354932	1.14212	1.15412	0.847749	1.44849	-0.000792567	0.00012976	32.5253
						39.3951	0.917316	1.14812	-0.230804	-25.1608	0.0532707	0.0458847	1.14212	1.15412	0.847749	1.44849	-0.000792567	0.00012976	32.5253
						39.4116	1.06216	1.14811	-0.0859443	-8.09144	0.00738642	0.00481082	1.14211	1.15411	0.847736	1.44848	-0.000790431	0.0001295	32.5442
						39.4595	1.21487	1.14807	0.0667972	5.49832	0.00446187	0.00694618	1.14208	1.15406	0.847698	1.44844	-0.000784247	0.000128745	32.5992
						39.4595	1.10298	1.14807	-0.045091	-4.08812	0.0020332	0.000814791	1.14208	1.15406	0.847698	1.44844	-0.000784247	0.000128745	32.5992
						39.5085	1.09116	1.14803	-0.0568733	-5.2122	0.00323457	0.00162934	1.14205	1.15401	0.84766	1.4484	-0.000777951	0.000127977	32.6555
						39.5085	1.0728	1.14803	-0.0752362	-7.0131	0.00566049	0.00344898	1.14205	1.15401	0.84766	1.4484	-0.000777951	0.000127977	32.6555
						39.527	1.33962	1.14802	0.191601	14.3027	0.036711	0.0433036	1.14204	1.15399	0.847646	1.44839	-0.000775583	0.000127688	32.6768
						39.527	1.13169	1.14802	-0.0163288	-1.44287	0.000266629	2.72374e-08	1.14204	1.15399	0.847646	1.44839	-0.000775583	0.000127688	32.6768
						39.5772	0.904683	1.14798	-0.243295	-26.8929	0.0591925	0.0514564	1.14201	1.15395	0.847607	1.44835	-0.000769197	0.000126909	32.7343
						39.5946	1.20793	1.14796	0.0599653	4.9643	0.00359583	0.00583802	1.142	1.15393	0.847594	1.44834	-0.000766991	0.00012664	32.7543
						39.5946	1.12043	1.14796	-0.0275338	-2.45743	0.000758109	0.000123034	1.142	1.15393	0.847594	1.44834	-0.000766991	0.00012664	32.7543
						39.5946	0.991987	1.14796	-0.155978	-15.7237	0.024329	0.0194703	1.142	1.15393	0.847594	1.44834	-0.000766991	0.00012664	32.7543
						39.6319	1.07402	1.14794	-0.0739206	-6.88264	0.00546426	0.00330711	1.14198	1.15389	0.847565	1.44831	-0.000762281	0.000126066	32.7971
						39.6552	1.01351	1.14792	-0.134406	-13.2614	0.0180649	0.0139264	1.14197	1.15387	0.847548	1.44829	-0.000759346	0.000125708	32.8239
						39.7297	1.27676	1.14786	0.1289	10.0958	0.0166151	0.0210943	1.14193	1.1538	0.847492	1.44823	-0.000750018	0.000124571	32.9094
						39.7297	1.27075	1.14786	0.122891	9.67069	0.0151021	0.0193849	1.14193	1.1538	0.847492	1.44823	-0.000750018	0.000124571	32.9094
						39.7297	1.05601	1.14786	-0.0918543	-8.69826	0.00843721	0.00570253	1.14193	1.1538	0.847492	1.44823	-0.000750018	0.000124571	32.9094
						39.7353	1.10959	1.14786	-0.0382725	-3.44926	0.00146479	0.000481255	1.14192	1.15379	0.847488	1.44823	-0.000749318	0.000124486	32.9159
						39.7582	1.26747	1.14784	0.11963	9.43848	0.0143113	0.0184818	1.14191	1.15377	0.847471	1.44821	-0.000746473	0.000124139	32.9422
						39.7726	1.24159	1.14783	0.0937589	7.55152	0.00879072	0.0121145	1.1419	1.15376	0.84746	1.4482	-0.000744693	0.000123922	32.9586
						39.7766	0.988167	1.14783	-0.159661	-16.1573	0.0254915	0.0205511	1.1419	1.15376	0.847457	1.4482	-0.000744195	0.000123862	32.9632
						39.7858	1.14169	1.14782	-0.00613499	-0.537363	3.76381e-05	0.000103273	1.14189	1.15375	0.84745	1.44819	-0.000743059	0.000123723	32.9738
						39.7908	1.11248	1.14782	-0.0353334	-3.17608	0.00124845	0.00036251	1.14189	1.15374	0.847447	1.44819	-0.000742444	0.000123649	32.9795
						39.7973	1.09094	1.14781	-0.0568705	-5.21298	0.00323426	0.00164688	1.14189	1.15374	0.847442	1.44818	-0.000741636	0.00012355	32.987
						39.8179	1.31101	1.1478	0.163215	12.4495	0.0266391	0.0322161	1.14188	1.15372	0.847427	1.44817	-0.000739099	0.000123241	33.0106
						39.8364	1.26923	1.14778	0.121443	9.56829	0.0147485	0.0189622	1.14187	1.1537	0.847413	1.44815	-0.00073682	0.000122964	33.0318
						39.8481	1.24021	1.14777	0.0924367	7.45331	0.00854455	0.0118131	1.14186	1.15369	0.847404	1.44814	-0.000735377	0.000122788	33.0453
						39.8488	1.05449	1.14777	-0.0932797	-8.84592	0.0087011	0.00593345	1.14186	1.15369	0.847404	1.44814	-0.000735296	0.000122778	33.0461
						39.8488	1.08501	1.14777	-0.0627628	-5.78454	0.00393918	0.00216337	1.14186	1.15369	0.847404	1.44814	-0.000735296	0.000122778	33.0461
						39.849	1.09307	1.14777	-0.0547001	-5.00425	0.0029921	0.00147836	1.14186	1.15369	0.847404	1.44814	-0.000735271	0.000122775	33.0463
						39.8549	1.22494	1.14777	0.0771718	6.30004	0.00595549	0.00872695	1.14186	1.15368	0.847399	1.44814	-0.000734546	0.000122687	33.0531
						39.8585	1.19059	1.14777	0.0428255	3.59699	0.00183403	0.00348917	1.14186	1.15368	0.847397	1.44814	-0.000734102	0.000122633	33.0572
						39.8617	1.17124	1.14776	0.02348	2.00471	0.00055131	0.00157778	1.14185	1.15368	0.847394	1.44813	-0.000733715	0.000122586	33.0609
						39.8649	1.44189	1.14776	0.294128	20.3988	0.0865114	0.0963277	1.14185	1.15367	0.847392	1.44813	-0.000733322	0.000122538	33.0646
						39.8649	1.313	1.14776	0.16524	12.5849	0.0273041	0.0329344	1.14185	1.15367	0.847392	1.44813	-0.000733322	0.000122538	33.0646
						39.8662	1.21112	1.14776	0.0633638	5.23182	0.00401498	0.00633645	1.14185	1.15367	0.847391	1.44813	-0.000733161	0.000122518	33.0661
						39.8702	1.14636	1.14776	-0.00139854	-0.121998	1.9559e-06	0.000220122	1.14185	1.15367	0.847388	1.44813	-0.000732664	0.000122458	33.0707
						39.8775	1.16486	1.14775	0.0171086	1.46873	0.000292705	0.00111145	1.14185	1.15366	0.847383	1.44812	-0.000731779	0.00012235	33.079
						39.8815	1.08118	1.14775	-0.0665665	-6.15682	0.0044311	0.00253409	1.14184	1.15366	0.84738	1.44812	-0.000731282	0.00012229	33.0837
						39.9122	0.915251	1.14773	-0.232477	-25.4004	0.0540455	0.0467738	1.14183	1.15363	0.847358	1.4481	-0.000727534	0.000121833	33.1189
						39.9324	1.32917	1.14771	0.181454	13.6517	0.0329254	0.0390629	1.14182	1.15361	0.847343	1.44808	-0.000725076	0.000121534	33.1421
						39.9324	1.3565	1.14771	0.208785	15.3915	0.043591	0.0506135	1.14182	1.15361	0.847343	1.44808	-0.000725076	0.000121534	33.1421
						39.9461	1.21908	1.1477	0.0713737	5.85474	0.00509421	0.00766562	1.14181	1.1536	0.847333	1.44807	-0.000723415	0.000121332	33.1578
						39.9493	1.25876	1.1477	0.111055	8.82258	0.0123331	0.016188	1.14181	1.15359	0.847331	1.44807	-0.000723032	0.000121286	33.1614
						39.9495	1.12017	1.1477	-0.0275283	-2.4575	0.000757807	0.000128843	1.14181	1.15359	0.847331	1.44807	-0.000723007	0.000121282	33.1617
						39.9551	1.10774	1.1477	-0.0399585	-3.60722	0.00159668	0.000565738	1.1418	1.15359	0.847327	1.44807	-0.000722324	0.000121199	33.1681
						39.9622	1.07277	1.14769	-0.0749193	-6.98371	0.0056129	0.00345169	1.1418	1.15358	0.847322	1.44806	-0.000721466	0.000121095	33.1763
						39.9655	1.11997	1.14769	-0.0277234	-2.47538	0.000768589	0.000133579	1.1418	1.15358	0.847319	1.44806	-0.000721062	0.000121046	33.1801
						39.9732	1.13456	1.14768	-0.0131191	-1.15631	0.00017211	9.24877e-06	1.14179	1.15357	0.847314	1.44805	-0.000720133	0.000120933	33.1889
						39.9764	1.26396	1.14768	0.116282	9.19977	0.0135214	0.0175403	1.14179	1.15357	0.847312	1.44805	-0.000719751	0.000120886	33.1925
						40	0.980336	1.14766	-0.167328	-17.0685	0.0279988	0.0228577	1.14178	1.15355	0.847295	1.44803	-0.000716898	0.000120539	33.2196
						40.0586	1.3488	1.14762	0.201175	14.9151	0.0404714	0.0472081	1.14175	1.15349	0.847253	1.44799	-0.000709858	0.000119683	33.2869
						40.0586	1.22331	1.14762	0.0756891	6.18723	0.00572884	0.00842509	1.14175	1.15349	0.847253	1.44799	-0.000709858	0.000119683	33.2869
						40.0676	1.13169	1.14762	-0.0159278	-1.40744	0.000253694	2.72374e-08	1.14175	1.15349	0.847247	1.44799	-0.000708787	0.000119553	33.2972
						40.0676	1.0357	1.14762	-0.111917	-10.806	0.0125255	0.00918234	1.14175	1.15349	0.847247	1.44799	-0.000708787	0.000119553	33.2972
						40.0756	1.09727	1.14761	-0.0503432	-4.58805	0.00253444	0.00117348	1.14174	1.15348	0.847241	1.44798	-0.000707825	0.000119436	33.3064
						40.1263	1.29769	1.14757	0.150115	11.5679	0.0225345	0.0276112	1.14172	1.15343	0.847206	1.44794	-0.000701785	0.000118702	33.3646
						40.1351	1.14536	1.14757	-0.00220708	-0.192697	4.87119e-06	0.000191494	1.14171	1.15342	0.847199	1.44794	-0.000700742	0.000118575	33.3747
						40.1408	1.13674	1.14756	-0.0108234	-0.952142	0.000117146	2.72256e-05	1.14171	1.15342	0.847195	1.44793	-0.000700065	0.000118493	33.3813
						40.1854	0.967006	1.14753	-0.180528	-18.6687	0.0325902	0.027066	1.14169	1.15338	0.847165	1.4479	-0.000694803	0.000117854	33.4324
						40.1864	0.969766	1.14753	-0.177766	-18.3308	0.0316009	0.0261653	1.14169	1.15338	0.847164	1.4479	-0.000694681	0.000117839	33.4336
						40.189	1.30711	1.14753	0.159575	12.2083	0.0254642	0.0308293	1.14168	1.15338	0.847162	1.4479	-0.000694372	0.000117801	33.4366
						40.189	1.15908	1.14753	0.0115539	0.996809	0.000133492	0.000759634	1.14168	1.15338	0.847162	1.4479	-0.000694372	0.000117801	33.4366
						40.189	0.994144	1.14753	-0.153387	-15.429	0.0235275	0.018873	1.14168	1.15338	0.847162	1.4479	-0.000694372	0.000117801	33.4366
						40.189	1.28802	1.14753	0.140493	10.9076	0.0197382	0.0244923	1.14168	1.15338	0.847162	1.4479	-0.000694372	0.000117801	33.4366
						40.189	1.25001	1.14753	0.10248	8.19835	0.0105022	0.0140394	1.14168	1.15338	0.847162	1.4479	-0.000694372	0.000117801	33.4366
						40.189	0.98518	1.14753	-0.16235	-16.4793	0.0263576	0.0214162	1.14168	1.15338	0.847162	1.4479	-0.000694372	0.000117801	33.4366
						40.189	1.01816	1.14753	-0.129371	-12.7063	0.0167368	0.0128512	1.14168	1.15338	0.847162	1.4479	-0.000694372	0.000117801	33.4366
						40.1978	1.2292	1.14752	0.0816736	6.64446	0.00667058	0.00954044	1.14168	1.15337	0.847156	1.44789	-0.000693339	0.000117676	33.4466
						40.2345	1.10335	1.1475	-0.044149	-4.00136	0.00194913	0.000793707	1.14166	1.15334	0.847131	1.44787	-0.000689035	0.000117153	33.4887
						40.2414	1.21003	1.14749	0.0625317	5.1678	0.00391022	0.00616275	1.14166	1.15333	0.847126	1.44786	-0.000688228	0.000117055	33.4966
						40.2486	1.1097	1.14749	-0.0377933	-3.40573	0.00142833	0.00047641	1.14166	1.15332	0.847121	1.44786	-0.000687386	0.000116953	33.5049
						40.2641	1.31667	1.14748	0.169193	12.8501	0.0286264	0.0342802	1.14165	1.15331	0.847111	1.44785	-0.000685571	0.000116732	33.5227
						40.2682	1.14602	1.14748	-0.00146035	-0.127429	2.13263e-06	0.000210036	1.14165	1.15331	0.847108	1.44784	-0.000685088	0.000116674	33.5275
						40.2703	1.23722	1.14747	0.0897458	7.25382	0.0080543	0.0111719	1.14164	1.1533	0.847106	1.44784	-0.000684849	0.000116645	33.5298
						40.2816	1.13227	1.14747	-0.015197	-1.34217	0.000230949	5.57791e-07	1.14164	1.15329	0.847099	1.44784	-0.000683534	0.000116485	33.5428
						40.2993	1.35685	1.14745	0.20939	15.4321	0.0438443	0.05077	1.14163	1.15328	0.847087	1.44782	-0.000681469	0.000116234	33.5631
						40.3025	1.05751	1.14745	-0.0899399	-8.50485	0.00808918	0.00547752	1.14163	1.15328	0.847084	1.44782	-0.000681102	0.00011619	33.5667
						40.3128	0.980647	1.14745	-0.166799	-17.0091	0.0278219	0.0227637	1.14162	1.15327	0.847077	1.44781	-0.000679906	0.000116045	33.5786
						40.3322	1.00904	1.14743	-0.138395	-13.7155	0.0191531	0.0150027	1.14161	1.15325	0.847064	1.4478	-0.000677651	0.000115771	33.6009
						40.3378	1.13721	1.14743	-0.0102195	-0.898651	0.000104439	3.2331e-05	1.14161	1.15325	0.847061	1.4478	-0.000677	0.000115692	33.6073
						40.3386	1.25564	1.14743	0.10821	8.6179	0.0117093	0.0154045	1.14161	1.15324	0.84706	1.4478	-0.000676906	0.000115681	33.6083
						40.4054	1.1289	1.14738	-0.0184821	-1.63718	0.000341588	6.87492e-06	1.14158	1.15319	0.847015	1.44775	-0.000669215	0.000114747	33.6849
						40.4159	0.931899	1.14738	-0.215477	-23.1223	0.0464303	0.0398497	1.14157	1.15318	0.847008	1.44774	-0.000668014	0.000114602	33.6969
						40.4159	0.973254	1.14738	-0.174122	-17.8907	0.0303184	0.025049	1.14157	1.15318	0.847008	1.44774	-0.000668014	0.000114602	33.6969
						40.4159	1.00612	1.14738	-0.141256	-14.0396	0.0199532	0.0157258	1.14157	1.15318	0.847008	1.44774	-0.000668014	0.000114602	33.6969
						40.5293	1.10647	1.1473	-0.0408347	-3.69055	0.00166747	0.000627834	1.14152	1.15308	0.846934	1.44767	-0.000655105	0.000113036	33.827
						40.5293	1.06664	1.1473	-0.0806615	-7.5622	0.00650627	0.00420986	1.14152	1.15308	0.846934	1.44767	-0.000655105	0.000113036	33.827
						40.5405	1.26873	1.14729	0.121437	9.57157	0.0147471	0.0188261	1.14152	1.15307	0.846926	1.44766	-0.000653835	0.000112882	33.8399
						40.6081	1.14266	1.14725	-0.00458905	-0.401611	2.10594e-05	0.000124049	1.14149	1.15301	0.846883	1.44762	-0.000646239	0.000111962	33.9174
						40.6081	1.23504	1.14725	0.0877863	7.10799	0.00770643	0.010715	1.14149	1.15301	0.846883	1.44762	-0.000646239	0.000111962	33.9174
						40.6081	1.31665	1.14725	0.169396	12.8657	0.0286951	0.0342705	1.14149	1.15301	0.846883	1.44762	-0.000646239	0.000111962	33.9174
						40.6427	0.988143	1.14723	-0.159085	-16.0993	0.0253079	0.0205578	1.14147	1.15298	0.846861	1.44759	-0.000642372	0.000111493	33.9571
						40.6427	1.04534	1.14723	-0.101885	-9.74653	0.0103805	0.00742702	1.14147	1.15298	0.846861	1.44759	-0.000642372	0.000111493	33.9571
						40.6579	1.26606	1.14722	0.118845	9.387	0.0141242	0.018101	1.14146	1.15297	0.846851	1.44758	-0.000640686	0.000111289	33.9745
						40.6757	1.33442	1.14721	0.187217	14.0298	0.0350503	0.0411687	1.14146	1.15296	0.84684	1.44757	-0.000638705	0.000111049	33.9949
						40.7034	1.38152	1.14719	0.234329	16.9617	0.0549099	0.0624972	1.14144	1.15293	0.846822	1.44756	-0.000635631	0.000110677	34.0267
						40.7432	1.24371	1.14716	0.0965446	7.76264	0.00932086	0.0125855	1.14143	1.1529	0.846797	1.44753	-0.000631232	0.000110144	34.0725
						40.7561	1.0001	1.14716	-0.147051	-14.7036	0.021624	0.0172708	1.14142	1.15289	0.846789	1.44752	-0.000629812	0.000109973	34.0872
						40.7561	1.03322	1.14716	-0.113934	-11.027	0.0129809	0.00966314	1.14142	1.15289	0.846789	1.44752	-0.000629812	0.000109973	34.0872
						40.7897	0.988207	1.14713	-0.158928	-16.0824	0.025258	0.0205396	1.14141	1.15286	0.846768	1.4475	-0.000626127	0.000109527	34.1258
						40.8108	1.22395	1.14712	0.0768256	6.27688	0.00590218	0.00854214	1.1414	1.15284	0.846755	1.44749	-0.00062382	0.000109247	34.15
						40.8108	1.31117	1.14712	0.164047	12.5115	0.0269113	0.0322722	1.1414	1.15284	0.846755	1.44749	-0.00062382	0.000109247	34.15
						40.8326	1.25318	1.14711	0.106068	8.46392	0.0112504	0.0147993	1.14139	1.15283	0.846741	1.44747	-0.000621442	0.00010896	34.175
						40.8353	1.24024	1.14711	0.0931359	7.5095	0.0086743	0.0118198	1.14139	1.15282	0.84674	1.44747	-0.000621146	0.000108924	34.1781
						40.8385	1.2051	1.1471	0.0579958	4.81253	0.00336351	0.00541353	1.14139	1.15282	0.846738	1.44747	-0.000620802	0.000108882	34.1817
						40.8466	1.14873	1.1471	0.00162734	0.141665	2.64824e-06	0.000295948	1.14138	1.15282	0.846733	1.44747	-0.000619918	0.000108775	34.191
						40.8742	1.0533	1.14708	-0.0937842	-8.90386	0.00879547	0.00611921	1.14137	1.15279	0.846716	1.44745	-0.000616926	0.000108413	34.2226
						40.8742	1.05903	1.14708	-0.0880535	-8.31455	0.00775341	0.00525548	1.14137	1.15279	0.846716	1.44745	-0.000616926	0.000108413	34.2226
						40.8751	1.00451	1.14708	-0.142574	-14.1934	0.0203273	0.016133	1.14137	1.15279	0.846715	1.44745	-0.000616828	0.000108402	34.2237
						40.8784	1.156	1.14708	0.0089187	0.771515	7.95433e-05	0.000599019	1.14137	1.15279	0.846713	1.44745	-0.000616469	0.000108358	34.2275
						40.8784	1.12327	1.14708	-0.0238065	-2.11939	0.00056675	6.8068e-05	1.14137	1.15279	0.846713	1.44745	-0.000616469	0.000108358	34.2275
						40.8823	1.02659	1.14708	-0.120492	-11.7371	0.0145182	0.0110119	1.14137	1.15279	0.846711	1.44744	-0.000616045	0.000108307	34.232
						40.8936	0.899173	1.14707	-0.247897	-27.5694	0.0614529	0.0539866	1.14136	1.15278	0.846704	1.44744	-0.000614823	0.000108159	34.2449
						40.9031	0.894898	1.14706	-0.252166	-28.1782	0.0635878	0.0559915	1.14136	1.15277	0.846698	1.44743	-0.000613798	0.000108035	34.2558
						40.9379	1.3284	1.14704	0.181361	13.6526	0.032892	0.0387622	1.14134	1.15274	0.846677	1.44741	-0.000610046	0.000107581	34.2957
						40.9459	1.097	1.14704	-0.0500362	-4.56118	0.00250362	0.00119173	1.14134	1.15274	0.846672	1.4474	-0.000609177	0.000107476	34.305
						40.9459	0.95605	1.14704	-0.190987	-19.9767	0.0364762	0.0307907	1.14134	1.15274	0.846672	1.4474	-0.000609177	0.000107476	34.305
						40.9478	1.06469	1.14704	-0.0823481	-7.73448	0.00678121	0.00446684	1.14134	1.15273	0.846671	1.4474	-0.000608981	0.000107453	34.3071
						40.9513	1.14405	1.14703	-0.0029854	-0.260951	8.91263e-06	0.000156903	1.14134	1.15273	0.846669	1.4474	-0.000608597	0.000107406	34.3112
						40.9627	1.05903	1.14703	-0.0879993	-8.30944	0.00774388	0.00525548	1.14133	1.15272	0.846662	1.44739	-0.000607381	0.000107259	34.3242
						40.983	0.994104	1.14702	-0.152911	-15.3818	0.0233817	0.0188839	1.14133	1.15271	0.84665	1.44738	-0.000605205	0.000106996	34.3475
						40.983	0.979178	1.14702	-0.167837	-17.1406	0.0281693	0.023209	1.14133	1.15271	0.84665	1.44738	-0.000605205	0.000106996	34.3475
						40.983	1.05748	1.14702	-0.0895371	-8.46704	0.00801689	0.00548263	1.14133	1.15271	0.84665	1.44738	-0.000605205	0.000106996	34.3475
						40.983	1.10644	1.14702	-0.0405722	-3.6669	0.0016461	0.000629001	1.14133	1.15271	0.84665	1.44738	-0.000605205	0.000106996	34.3475
						40.9965	1.11755	1.14701	-0.0294564	-2.6358	0.00086768	0.000195225	1.14132	1.15269	0.846642	1.44737	-0.000603762	0.000106822	34.3629
						40.998	1.03539	1.14701	-0.111617	-10.7802	0.0124584	0.00924176	1.14132	1.15269	0.846641	1.44737	-0.000603603	0.000106803	34.3647
						41.0135	0.91229	1.147	-0.234707	-25.7273	0.0550875	0.0480633	1.14131	1.15268	0.846631	1.44736	-0.000601945	0.000106602	34.3825
						41.0377	1.20592	1.14698	0.0589336	4.88704	0.00347317	0.00553431	1.1413	1.15266	0.846617	1.44735	-0.00059937	0.000106291	34.4102
						41.0688	1.25138	1.14696	0.104414	8.34391	0.0109022	0.0143651	1.14129	1.15264	0.846598	1.44733	-0.000596074	0.000105893	34.4458
						41.0752	1.12021	1.14696	-0.026755	-2.3884	0.000715831	0.000128099	1.14129	1.15263	0.846595	1.44733	-0.000595397	0.000105811	34.4532
						41.076	1.05229	1.14696	-0.0946701	-8.99659	0.00896244	0.00627798	1.14129	1.15263	0.846594	1.44732	-0.000595307	0.0001058	34.4542
						41.0811	0.95605	1.14696	-0.190906	-19.9682	0.0364451	0.0307907	1.14129	1.15263	0.846591	1.44732	-0.000594771	0.000105736	34.46
						41.084	1.1005	1.14695	-0.046451	-4.22089	0.0021577	0.000962201	1.14128	1.15263	0.846589	1.44732	-0.000594461	0.000105698	34.4633
						41.0936	1.08935	1.14695	-0.0576029	-5.28784	0.00331809	0.00177889	1.14128	1.15262	0.846584	1.44731	-0.000593446	0.000105576	34.4744
						41.0977	1.06818	1.14695	-0.078765	-7.37375	0.00620393	0.00401214	1.14128	1.15261	0.846581	1.44731	-0.000593018	0.000105524	34.479
						41.1137	1.27349	1.14694	0.126552	9.93744	0.0160155	0.0201544	1.14127	1.1526	0.846572	1.4473	-0.000591327	0.00010532	34.4974
						41.1205	1.14053	1.14693	-0.00640099	-0.561228	4.09726e-05	8.11628e-05	1.14127	1.1526	0.846568	1.4473	-0.000590608	0.000105233	34.5052
						41.1486	1.12327	1.14692	-0.0236438	-2.1049	0.00055903	6.8068e-05	1.14126	1.15257	0.846551	1.44728	-0.000587656	0.000104876	34.5375
						41.1568	1.35913	1.14691	0.212217	15.6142	0.0450359	0.0518042	1.14126	1.15257	0.846547	1.44728	-0.000586802	0.000104773	34.5468
						41.2054	1.07987	1.14688	-0.0670137	-6.20572	0.00449084	0.00266808	1.14124	1.15253	0.846518	1.44725	-0.000581722	0.00010416	34.6026
						41.2162	1.18397	1.14688	0.037096	3.13318	0.00137611	0.002751	1.14123	1.15252	0.846512	1.44724	-0.000580599	0.000104025	34.615
						41.2162	1.21257	1.14688	0.0656898	5.41741	0.00431515	0.00656809	1.14123	1.15252	0.846512	1.44724	-0.000580599	0.000104025	34.615
						41.2167	1.0521	1.14688	-0.0947763	-9.00829	0.00898255	0.00630794	1.14123	1.15252	0.846512	1.44724	-0.00058055	0.000104019	34.6155
						41.2169	1.28594	1.14688	0.139063	10.8141	0.0193386	0.0238446	1.14123	1.15252	0.846512	1.44724	-0.000580532	0.000104016	34.6157
						41.2251	1.10776	1.14687	-0.0391087	-3.53042	0.00152949	0.000564532	1.14123	1.15252	0.846507	1.44724	-0.00057967	0.000103912	34.6252
						41.2309	1.38477	1.14687	0.237897	17.1796	0.056595	0.0641318	1.14123	1.15251	0.846504	1.44723	-0.000579067	0.00010384	34.6319
						41.2838	0.976381	1.14684	-0.170457	-17.458	0.0290556	0.024069	1.14121	1.15247	0.846474	1.4472	-0.000573598	0.00010318	34.6924
						41.2838	1.1	1.14684	-0.0468377	-4.25797	0.00219377	0.000993681	1.14121	1.15247	0.846474	1.4472	-0.000573598	0.00010318	34.6924
						41.3043	1.11137	1.14683	-0.0354591	-3.19059	0.00125735	0.000406259	1.1412	1.15245	0.846462	1.44719	-0.000571482	0.000102925	34.716
						41.3233	1.0666	1.14682	-0.0802162	-7.52074	0.00643464	0.00421509	1.14119	1.15244	0.846451	1.44718	-0.000569536	0.00010269	34.7377
						41.3233	1.07881	1.14682	-0.0680007	-6.30327	0.00462409	0.00277815	1.14119	1.15244	0.846451	1.44718	-0.000569536	0.00010269	34.7377
						41.3233	0.982141	1.14682	-0.164674	-16.7669	0.0271176	0.0223149	1.14119	1.15244	0.846451	1.44718	-0.000569536	0.00010269	34.7377
						41.3233	1.04531	1.14682	-0.101507	-9.71073	0.0103037	0.00743295	1.14119	1.15244	0.846451	1.44718	-0.000569536	0.00010269	34.7377
						41.3233	0.946561	1.14682	-0.200255	-21.156	0.0401019	0.034211	1.14119	1.15244	0.846451	1.44718	-0.000569536	0.00010269	34.7377
						41.3233	1.12184	1.14682	-0.024978	-2.22652	0.000623898	9.3809e-05	1.14119	1.15244	0.846451	1.44718	-0.000569536	0.00010269	34.7377
						41.3233	1.09107	1.14682	-0.0557503	-5.10971	0.0031081	0.00163684	1.14119	1.15244	0.846451	1.44718	-0.000569536	0.00010269	34.7377
						41.3622	1.21851	1.14679	0.0717192	5.8858	0.00514365	0.00756719	1.14118	1.15241	0.846429	1.44716	-0.000565544	0.000102209	34.7824
						41.4189	1.156	1.14676	0.00923644	0.799001	8.53118e-05	0.000599019	1.14116	1.15237	0.846397	1.44713	-0.000559768	0.000101512	34.8474
						41.4367	1.14659	1.14675	-0.00015823	-0.0138	2.50367e-08	0.000227113	1.14115	1.15235	0.846388	1.44712	-0.000557968	0.000101295	34.8678
						41.4367	1.00007	1.14675	-0.146681	-14.6671	0.0215153	0.0172798	1.14115	1.15235	0.846388	1.44712	-0.000557968	0.000101295	34.8678
						41.4367	1.1342	1.14675	-0.0125545	-1.10691	0.000157616	7.15015e-06	1.14115	1.15235	0.846388	1.44712	-0.000557968	0.000101295	34.8678
						41.4367	1.16524	1.14675	0.0184926	1.58701	0.000341976	0.00113711	1.14115	1.15235	0.846388	1.44712	-0.000557968	0.000101295	34.8678
						41.524	1.08005	1.1467	-0.0666508	-6.17107	0.00444233	0.00264923	1.14112	1.15229	0.84634	1.44707	-0.000549165	0.000100235	34.968
						41.5501	1.05441	1.14669	-0.092281	-8.75193	0.00851578	0.00594674	1.14111	1.15227	0.846325	1.44705	-0.000546557	9.99206e-05	34.9978
						41.5501	1.00606	1.14669	-0.140625	-13.9778	0.0197755	0.0157401	1.14111	1.15227	0.846325	1.44705	-0.000546557	9.99206e-05	34.9978
						41.5501	1.10949	1.14669	-0.0371965	-3.35257	0.00138358	0.00048535	1.14111	1.15227	0.846325	1.44705	-0.000546557	9.99206e-05	34.9978
						41.5541	1.30188	1.14669	0.155194	11.9207	0.0240852	0.0290217	1.14111	1.15227	0.846323	1.44705	-0.000546161	9.9873e-05	35.0024
						41.6798	1.25141	1.14662	0.104788	8.37362	0.0109805	0.0143721	1.14106	1.15217	0.846256	1.44698	-0.000533699	9.83728e-05	35.1466
						41.7369	1.14901	1.14659	0.00242624	0.211158	5.88665e-06	0.000305961	1.14104	1.15213	0.846226	1.44695	-0.000528098	9.76991e-05	35.2121
						41.7568	1.27075	1.14658	0.124175	9.77174	0.0154194	0.0193849	1.14104	1.15212	0.846215	1.44694	-0.000526162	9.74661e-05	35.2348
						41.7568	1.393	1.14658	0.246419	17.6899	0.0607224	0.0683688	1.14104	1.15212	0.846215	1.44694	-0.000526162	9.74661e-05	35.2348
						41.7923	1.39221	1.14656	0.245652	17.6447	0.0603448	0.0679583	1.14103	1.15209	0.846197	1.44692	-0.000522707	9.70507e-05	35.2755
						41.795	1.34917	1.14656	0.202615	15.0177	0.0410527	0.0473714	1.14102	1.15209	0.846195	1.44692	-0.000522444	9.70191e-05	35.2786
						41.8153	1.34033	1.14655	0.193779	14.4576	0.0375505	0.043599	1.14102	1.15208	0.846185	1.44691	-0.000520475	9.67823e-05	35.3019
						41.8243	1.20088	1.14654	0.0543379	4.52484	0.00295261	0.00481048	1.14101	1.15207	0.84618	1.44691	-0.000519603	9.66775e-05	35.3123
						41.8293	1.24587	1.14654	0.0993249	7.97237	0.00986544	0.0130741	1.14101	1.15207	0.846178	1.4469	-0.000519121	9.66196e-05	35.318
						41.8532	1.44334	1.14653	0.296809	20.5641	0.0880957	0.0972279	1.14101	1.15205	0.846165	1.44689	-0.000516812	9.6342e-05	35.3454
						41.8575	1.13231	1.14653	-0.0142109	-1.25503	0.000201951	6.26606e-07	1.141	1.15205	0.846163	1.44689	-0.0005164	9.62925e-05	35.3503
						41.8677	1.38698	1.14652	0.240461	17.337	0.0578217	0.0652591	1.141	1.15204	0.846158	1.44688	-0.000515421	9.61748e-05	35.362
						41.8757	1.43368	1.14652	0.287167	20.03	0.0824648	0.0913007	1.141	1.15203	0.846154	1.44688	-0.000514648	9.60819e-05	35.3712
						41.8904	1.0941	1.14651	-0.0524046	-4.78972	0.00274624	0.00140018	1.14099	1.15202	0.846146	1.44687	-0.000513244	9.59132e-05	35.388
						41.8919	1.0593	1.14651	-0.0872055	-8.23235	0.00760479	0.00521582	1.14099	1.15202	0.846145	1.44687	-0.000513097	9.58955e-05	35.3897
						41.9101	1.26753	1.1465	0.12103	9.54851	0.0146483	0.0184975	1.14099	1.15201	0.846136	1.44686	-0.000511349	9.56854e-05	35.4107
						41.9186	0.978655	1.14649	-0.167839	-17.15	0.0281699	0.0233686	1.14098	1.152	0.846132	1.44686	-0.000510537	9.55879e-05	35.4204
						41.9226	0.966354	1.14649	-0.180138	-18.641	0.0324497	0.0272808	1.14098	1.152	0.84613	1.44685	-0.000510153	9.55418e-05	35.425
						41.926	1.20918	1.14649	0.0626904	5.18453	0.00393008	0.00603073	1.14098	1.152	0.846128	1.44685	-0.000509838	9.55039e-05	35.4288
						41.93	1.17569	1.14649	0.0292052	2.48408	0.000852944	0.00195104	1.14098	1.152	0.846126	1.44685	-0.00050945	9.54573e-05	35.4335
						41.939	1.15565	1.14648	0.00917089	0.793567	8.41052e-05	0.000582335	1.14098	1.15199	0.846122	1.44685	-0.000508588	9.53537e-05	35.4438
						41.9449	1.10751	1.14648	-0.0389733	-3.51901	0.00151892	0.000576748	1.14098	1.15199	0.846119	1.44684	-0.000508028	9.52865e-05	35.4505
						41.9481	1.07308	1.14648	-0.0733971	-6.83984	0.00538714	0.00341535	1.14097	1.15198	0.846117	1.44684	-0.000507727	9.52503e-05	35.4542
						41.95	0.871956	1.14648	-0.274522	-31.4835	0.0753624	0.067375	1.14097	1.15198	0.846116	1.44684	-0.000507545	9.52285e-05	35.4564
						41.9521	1.05335	1.14648	-0.0931279	-8.84112	0.00867281	0.00611115	1.14097	1.15198	0.846115	1.44684	-0.00050734	9.52038e-05	35.4588
						41.958	0.839781	1.14647	-0.306694	-36.5207	0.094061	0.0851137	1.14097	1.15198	0.846112	1.44684	-0.00050678	9.51366e-05	35.4656
						41.9684	0.869448	1.14647	-0.277021	-31.8617	0.0767406	0.0686834	1.14097	1.15197	0.846107	1.44683	-0.000505794	9.50181e-05	35.4775
						42.0215	0.975401	1.14644	-0.171041	-17.5355	0.0292551	0.0243741	1.14095	1.15193	0.84608	1.4468	-0.000500761	9.44137e-05	35.5384
						42.024	0.99996	1.14644	-0.146481	-14.6487	0.0214567	0.0173089	1.14095	1.15193	0.846079	1.4468	-0.000500532	9.43863e-05	35.5412
						42.027	1.00333	1.14644	-0.143105	-14.2629	0.0204791	0.0164323	1.14095	1.15193	0.846077	1.4468	-0.000500243	9.43515e-05	35.5447
						42.0516	1.21382	1.14643	0.0673945	5.55226	0.00454202	0.00677306	1.14094	1.15191	0.846065	1.44679	-0.000497929	9.40738e-05	35.5728
						42.0619	1.07019	1.14642	-0.0762286	-7.12288	0.0058108	0.00376133	1.14094	1.1519	0.84606	1.44678	-0.000496957	9.3957e-05	35.5847
						42.092	1.31051	1.14641	0.164108	12.5224	0.0269313	0.032038	1.14093	1.15188	0.846045	1.44677	-0.00049414	9.36189e-05	35.6191
						42.0946	1.0357	1.14641	-0.110707	-10.6891	0.0122561	0.00918234	1.14093	1.15188	0.846044	1.44677	-0.000493894	9.35894e-05	35.6221
						42.0946	1.16638	1.14641	0.0199746	1.71252	0.000398983	0.00121503	1.14093	1.15188	0.846044	1.44677	-0.000493894	9.35894e-05	35.6221
						42.0946	1.22395	1.14641	0.0775409	6.33532	0.0060126	0.00854214	1.14093	1.15188	0.846044	1.44677	-0.000493894	9.35894e-05	35.6221
						42.1172	1.0483	1.14639	-0.0980917	-9.35719	0.00962198	0.00692558	1.14092	1.15187	0.846033	1.44676	-0.000491781	9.33358e-05	35.6481
						42.1172	0.769879	1.14639	-0.376516	-48.9058	0.141764	0.130786	1.14092	1.15187	0.846033	1.44676	-0.000491781	9.33358e-05	35.6481
						42.1241	1.34779	1.14639	0.201401	14.943	0.0405622	0.0467722	1.14092	1.15186	0.84603	1.44675	-0.00049114	9.32589e-05	35.6559
						42.1251	1.18637	1.14639	0.03998	3.36994	0.0015984	0.00300828	1.14092	1.15186	0.846029	1.44675	-0.000491044	9.32473e-05	35.6571
						42.1344	1.20116	1.14639	0.0547697	4.55975	0.00299973	0.00484874	1.14092	1.15186	0.846025	1.44675	-0.000490175	9.31431e-05	35.6678
						42.155	1.21007	1.14638	0.0636955	5.26378	0.00405711	0.00616988	1.14091	1.15184	0.846015	1.44674	-0.000488259	9.29132e-05	35.6914
						42.1622	1.19851	1.14637	0.0521325	4.3498	0.0027178	0.00448661	1.14091	1.15184	0.846011	1.44673	-0.000487596	9.28337e-05	35.6996
						42.1688	1.13897	1.14637	-0.00740132	-0.649827	5.47796e-05	5.54287e-05	1.14091	1.15183	0.846008	1.44673	-0.000486978	9.27596e-05	35.7072
						42.1707	1.2543	1.14637	0.107929	8.60477	0.0116488	0.0150737	1.14091	1.15183	0.846007	1.44673	-0.000486806	9.2739e-05	35.7094
						42.1719	1.17909	1.14637	0.0327268	2.77559	0.00107105	0.00226307	1.14091	1.15183	0.846006	1.44673	-0.000486691	9.27252e-05	35.7108
						42.2025	1.11672	1.14635	-0.0296312	-2.65341	0.000878008	0.000219075	1.1409	1.15181	0.845992	1.44671	-0.000483863	9.2386e-05	35.7458
						42.2069	1.30164	1.14635	0.15529	11.9303	0.0241149	0.02894	1.1409	1.15181	0.84599	1.44671	-0.000483452	9.23366e-05	35.7509
						42.2121	1.09501	1.14635	-0.0513418	-4.68872	0.00263598	0.00133345	1.14089	1.1518	0.845987	1.44671	-0.000482972	9.22792e-05	35.7569
						42.2297	1.0848	1.14634	-0.0615447	-5.67339	0.00378775	0.00218349	1.14089	1.15179	0.845979	1.4467	-0.000481348	9.20844e-05	35.7771
						42.2306	1.08489	1.14634	-0.0614501	-5.66418	0.00377611	0.0021747	1.14089	1.15179	0.845978	1.4467	-0.000481266	9.20745e-05	35.7781
						42.2306	0.949466	1.14634	-0.196873	-20.7352	0.0387592	0.0331448	1.14089	1.15179	0.845978	1.4467	-0.000481266	9.20745e-05	35.7781
						42.2306	0.923022	1.14634	-0.223317	-24.1942	0.0498707	0.0434727	1.14089	1.15179	0.845978	1.4467	-0.000481266	9.20745e-05	35.7781
						42.2306	1.10946	1.14634	-0.036882	-3.32433	0.00136029	0.00048689	1.14089	1.15179	0.845978	1.4467	-0.000481266	9.20745e-05	35.7781
						42.2314	1.04802	1.14634	-0.0983198	-9.38148	0.00966678	0.00697287	1.14089	1.15179	0.845978	1.4467	-0.000481194	9.20659e-05	35.779
						42.2378	1.03116	1.14634	-0.115181	-11.1701	0.0132667	0.0100737	1.14089	1.15179	0.845975	1.4467	-0.000480602	9.19949e-05	35.7864
						42.2973	1.26466	1.14631	0.118352	9.3584	0.0140072	0.0177253	1.14087	1.15175	0.845947	1.44667	-0.000475152	9.13415e-05	35.8545
						42.3191	1.10781	1.1463	-0.0384885	-3.47429	0.00148136	0.000562365	1.14086	1.15173	0.845936	1.44666	-0.000473167	9.11036e-05	35.8794
						42.3327	1.07605	1.14629	-0.0702448	-6.52805	0.00493433	0.0030777	1.14086	1.15172	0.84593	1.44665	-0.000471923	9.09545e-05	35.8951
						42.3447	1.0342	1.14629	-0.112087	-10.8381	0.0125635	0.00947213	1.14086	1.15171	0.845924	1.44665	-0.000470837	9.08244e-05	35.9088
						42.3649	1.47336	1.14628	0.327087	22.2	0.106986	0.116854	1.14085	1.1517	0.845915	1.44664	-0.000469005	9.06049e-05	35.932
						42.4575	1.00902	1.14623	-0.137211	-13.5984	0.0188269	0.0150066	1.14082	1.15164	0.845872	1.44659	-0.000460661	8.96054e-05	36.0381
						42.4619	1.31214	1.14623	0.165906	12.6439	0.0275248	0.0326212	1.14082	1.15164	0.84587	1.44659	-0.000460264	8.95579e-05	36.0432
						42.4702	1.01137	1.14623	-0.134853	-13.3336	0.0181853	0.0144358	1.14082	1.15163	0.845866	1.44659	-0.000459519	8.94687e-05	36.0527
						42.5676	1.44325	1.14618	0.297066	20.5831	0.088248	0.0971725	1.1408	1.15157	0.845822	1.44654	-0.00045086	8.84322e-05	36.1643
						42.5676	0.980336	1.14618	-0.165847	-16.9174	0.0275052	0.0228577	1.1408	1.15157	0.845822	1.44654	-0.00045086	8.84322e-05	36.1643
						42.5709	1.09714	1.14618	-0.0490417	-4.46996	0.00240509	0.00118224	1.14079	1.15157	0.845821	1.44654	-0.000450566	8.83971e-05	36.1681
						42.7027	1.2866	1.14612	0.140473	10.9182	0.0197327	0.0240475	1.14076	1.15148	0.845763	1.44648	-0.000439006	8.70143e-05	36.3192
						42.7034	0.988282	1.14612	-0.15784	-15.9711	0.0249134	0.0205179	1.14076	1.15148	0.845762	1.44648	-0.000438946	8.70071e-05	36.32
						42.7158	1.23842	1.14612	0.0923046	7.45341	0.00852015	0.0114272	1.14076	1.15148	0.845757	1.44648	-0.000437866	8.6878e-05	36.3342
						42.7167	1.15796	1.14612	0.0118484	1.02321	0.000140384	0.000699155	1.14076	1.15148	0.845757	1.44648	-0.000437788	8.68686e-05	36.3352
						42.7259	0.916185	1.14611	-0.229927	-25.0962	0.0528665	0.0463705	1.14075	1.15147	0.845753	1.44647	-0.000436989	8.67732e-05	36.3458
						42.755	1.37495	1.1461	0.228847	16.6441	0.0523711	0.0592552	1.14075	1.15145	0.84574	1.44646	-0.000434471	8.64721e-05	36.3791
						42.7703	1.10594	1.14609	-0.0401565	-3.631	0.00161255	0.000654677	1.14074	1.15144	0.845734	1.44645	-0.00043315	8.63142e-05	36.3966
						42.7977	1.05131	1.14608	-0.0947756	-9.01504	0.00898241	0.00643486	1.14074	1.15143	0.845722	1.44644	-0.000430784	8.60314e-05	36.4281
						42.8025	1.24217	1.14608	0.0960927	7.73586	0.0092338	0.0122431	1.14074	1.15142	0.84572	1.44644	-0.000430372	8.59822e-05	36.4336
						42.8111	1.24298	1.14608	0.0969027	7.79601	0.00939013	0.0124222	1.14073	1.15142	0.845716	1.44643	-0.000429631	8.58937e-05	36.4435
						42.8341	1.06762	1.14607	-0.0784431	-7.34746	0.00615332	0.0040833	1.14073	1.1514	0.845706	1.44642	-0.000427659	8.56581e-05	36.4698
						42.8378	0.86874	1.14606	-0.277324	-31.9226	0.0769086	0.069055	1.14073	1.1514	0.845705	1.44642	-0.000427342	8.56202e-05	36.4741
						42.8378	1.16381	1.14606	0.0177441	1.52466	0.000314853	0.00104231	1.14073	1.1514	0.845705	1.44642	-0.000427342	8.56202e-05	36.4741
						42.8657	0.87398	1.14605	-0.272072	-31.1303	0.0740233	0.0663286	1.14072	1.15138	0.845693	1.44641	-0.000424956	8.53352e-05	36.5061
						42.8712	1.26932	1.14605	0.123268	9.71136	0.015195	0.0189874	1.14072	1.15138	0.845691	1.44641	-0.000424494	8.528e-05	36.5123
						42.8722	1.48712	1.14605	0.341072	22.9351	0.11633	0.12645	1.14072	1.15138	0.84569	1.44641	-0.000424404	8.52693e-05	36.5135
						42.8879	1.25324	1.14604	0.107192	8.55326	0.0114902	0.0148138	1.14072	1.15137	0.845684	1.4464	-0.00042307	8.51099e-05	36.5314
						42.8884	1.23235	1.14604	0.0863084	7.00356	0.00744914	0.0101662	1.14071	1.15137	0.845683	1.4464	-0.000423029	8.5105e-05	36.532
						42.9054	1.17902	1.14604	0.0329837	2.79755	0.00108792	0.00225585	1.14071	1.15136	0.845676	1.44639	-0.00042158	8.49319e-05	36.5515
						42.9054	1.51667	1.14604	0.370633	24.4373	0.137369	0.148337	1.14071	1.15136	0.845676	1.44639	-0.00042158	8.49319e-05	36.5515
						42.9112	1.08792	1.14603	-0.0581144	-5.3418	0.00337729	0.00190138	1.14071	1.15136	0.845674	1.44639	-0.000421092	8.48736e-05	36.5581
						42.9132	1.11762	1.14603	-0.028414	-2.54237	0.000807355	0.000193353	1.14071	1.15135	0.845673	1.44639	-0.000420921	8.48533e-05	36.5604
						42.9229	1.00459	1.14603	-0.141439	-14.0793	0.0200049	0.0161123	1.14071	1.15135	0.845669	1.44639	-0.000420095	8.47546e-05	36.5716
						42.933	1.02664	1.14602	-0.119388	-11.6291	0.0142535	0.0110014	1.1407	1.15134	0.845665	1.44638	-0.000419237	8.46522e-05	36.5832
						42.9342	0.971358	1.14602	-0.174665	-17.9815	0.0305079	0.0256528	1.1407	1.15134	0.845664	1.44638	-0.000419142	8.46408e-05	36.5845
						42.9357	1.0448	1.14602	-0.10122	-9.68792	0.0102454	0.0075204	1.1407	1.15134	0.845664	1.44638	-0.000419008	8.46248e-05	36.5863
						42.9382	0.958846	1.14602	-0.187176	-19.521	0.0350348	0.0298175	1.1407	1.15134	0.845663	1.44638	-0.000418802	8.46002e-05	36.5891
						42.9454	1.37119	1.14602	0.225171	16.4216	0.050702	0.05744	1.1407	1.15134	0.84566	1.44638	-0.00041819	8.45271e-05	36.5974
						42.9557	0.843175	1.14601	-0.302839	-35.9165	0.0917114	0.0831445	1.1407	1.15133	0.845655	1.44637	-0.000417323	8.44236e-05	36.6091
						42.9629	1.15704	1.14601	0.0110306	0.953347	0.000121675	0.0006512	1.1407	1.15132	0.845652	1.44637	-0.000416711	8.43506e-05	36.6174
						42.973	1.21025	1.14601	0.0642477	5.30861	0.00412777	0.00619866	1.1407	1.15132	0.845648	1.44637	-0.000415864	8.42495e-05	36.6289
						42.973	1.22842	1.14601	0.0824097	6.70861	0.00679135	0.00938835	1.1407	1.15132	0.845648	1.44637	-0.000415864	8.42495e-05	36.6289
						42.9867	1.19633	1.146	0.0503287	4.20693	0.00253298	0.00419992	1.14069	1.15131	0.845642	1.44636	-0.000414705	8.41111e-05	36.6447
						43.0054	1.22478	1.14599	0.0787817	6.43234	0.00620656	0.00869596	1.14069	1.1513	0.845635	1.44635	-0.000413139	8.39242e-05	36.6661
						43.0103	1.10242	1.14599	-0.0435674	-3.95196	0.00189812	0.000846753	1.14069	1.1513	0.845633	1.44635	-0.00041273	8.38754e-05	36.6717
						43.0168	1.24128	1.14599	0.0952948	7.67712	0.00908111	0.0120474	1.14069	1.15129	0.84563	1.44635	-0.000412183	8.38101e-05	36.6791
						43.0178	1.38849	1.14599	0.242504	17.4653	0.0588084	0.0660334	1.14068	1.15129	0.84563	1.44635	-0.000412097	8.37998e-05	36.6803
						43.0246	1.04826	1.14599	-0.0977285	-9.32295	0.00955085	0.00693322	1.14068	1.15129	0.845627	1.44634	-0.00041153	8.37322e-05	36.6881
						43.0266	1.02903	1.14598	-0.116956	-11.3657	0.0136787	0.0105051	1.14068	1.15129	0.845626	1.44634	-0.000411358	8.37117e-05	36.6904
						43.0292	1.04786	1.14598	-0.0981195	-9.36376	0.00962743	0.00699881	1.14068	1.15128	0.845625	1.44634	-0.000411143	8.36859e-05	36.6934
						43.0427	0.983525	1.14598	-0.162453	-16.5175	0.0263911	0.0219035	1.14068	1.15128	0.84562	1.44634	-0.000410013	8.35512e-05	36.7089
						43.0634	1.11778	1.14597	-0.0281873	-2.52172	0.000794524	0.000188808	1.14067	1.15126	0.845611	1.44633	-0.000408288	8.33454e-05	36.7325
						43.0768	1.14251	1.14596	-0.00345839	-0.302702	1.19604e-05	0.000120619	1.14067	1.15126	0.845606	1.44632	-0.000407167	8.32116e-05	36.748
						43.138	1.10018	1.14594	-0.0457571	-4.15904	0.00209371	0.000982243	1.14066	1.15122	0.845581	1.4463	-0.000402097	8.26068e-05	36.818
						43.138	1.13102	1.14594	-0.0149243	-1.31955	0.000222736	2.58064e-07	1.14066	1.15122	0.845581	1.4463	-0.000402097	8.26068e-05	36.818
						43.1424	1.25342	1.14594	0.10748	8.57495	0.0115519	0.0148583	1.14066	1.15122	0.845579	1.4463	-0.000401732	8.25633e-05	36.8231
						43.1448	1.01364	1.14594	-0.132294	-13.0513	0.0175016	0.0138957	1.14066	1.15122	0.845578	1.44629	-0.000401533	8.25396e-05	36.8259
						43.1757	1.29239	1.14592	0.146466	11.333	0.0214524	0.0258784	1.14065	1.1512	0.845566	1.44628	-0.000398992	8.22365e-05	36.8612
						43.2432	1.17902	1.1459	0.0331213	2.80923	0.00109702	0.00225585	1.14064	1.15116	0.84554	1.44626	-0.000393457	8.15768e-05	36.9387
						43.2432	1.23504	1.1459	0.0891386	7.21749	0.00794569	0.010715	1.14064	1.15116	0.84554	1.44626	-0.000393457	8.15768e-05	36.9387
						43.2432	0.976381	1.1459	-0.169516	-17.3617	0.0287358	0.024069	1.14064	1.15116	0.84554	1.44626	-0.000393457	8.15768e-05	36.9387
						43.2514	1.19325	1.14589	0.0473531	3.96842	0.00224232	0.0038099	1.14063	1.15115	0.845536	1.44625	-0.000392791	8.14973e-05	36.948
						43.2514	0.905476	1.14589	-0.240418	-26.5515	0.0578007	0.0510971	1.14063	1.15115	0.845536	1.44625	-0.000392791	8.14973e-05	36.948
						43.2514	1.07872	1.14589	-0.0671777	-6.22756	0.00451285	0.00278852	1.14063	1.15115	0.845536	1.44625	-0.000392791	8.14973e-05	36.948
						43.2514	0.964206	1.14589	-0.181688	-18.8433	0.0330105	0.0279949	1.14063	1.15115	0.845536	1.44625	-0.000392791	8.14973e-05	36.948
						43.3108	0.947644	1.14587	-0.198227	-20.9179	0.039294	0.0338115	1.14062	1.15112	0.845513	1.44623	-0.000387967	8.09226e-05	37.0161
						43.3648	0.97906	1.14585	-0.16679	-17.0358	0.027819	0.023245	1.14061	1.15109	0.845493	1.44621	-0.000383609	8.04034e-05	37.078
						43.3648	1.05736	1.14585	-0.0884928	-8.36924	0.00783098	0.00550053	1.14061	1.15109	0.845493	1.44621	-0.000383609	8.04034e-05	37.078
						43.3648	0.94941	1.14585	-0.19644	-20.6907	0.0385887	0.0331651	1.14061	1.15109	0.845493	1.44621	-0.000383609	8.04034e-05	37.078
						43.3648	0.943514	1.14585	-0.202337	-21.445	0.0409401	0.0353475	1.14061	1.15109	0.845493	1.44621	-0.000383609	8.04034e-05	37.078
						43.3784	1.11757	1.14585	-0.0282746	-2.53001	0.000799453	0.000194674	1.14061	1.15108	0.845488	1.4462	-0.000382522	8.02739e-05	37.0935
						43.3957	1.20581	1.14584	0.0599705	4.97347	0.00359647	0.0055184	1.1406	1.15107	0.845481	1.4462	-0.000381133	8.01085e-05	37.1133
						43.3998	0.971902	1.14584	-0.173935	-17.8964	0.0302535	0.0254791	1.1406	1.15107	0.84548	1.44619	-0.000380807	8.00697e-05	37.118
						43.4319	1.13575	1.14582	-0.0100733	-0.886927	0.000101471	1.78793e-05	1.1406	1.15105	0.845467	1.44618	-0.000378241	7.97641e-05	37.1548
						43.4423	1.11321	1.14582	-0.0326068	-2.92907	0.00106321	0.000335223	1.1406	1.15105	0.845464	1.44618	-0.000377408	7.96649e-05	37.1668
						43.4697	1.04806	1.14581	-0.0977485	-9.32659	0.00955476	0.00696574	1.14059	1.15103	0.845453	1.44617	-0.000375233	7.94061e-05	37.1981
						43.4783	1.08789	1.14581	-0.057918	-5.32388	0.00335449	0.0019039	1.14059	1.15103	0.84545	1.44616	-0.000374551	7.93249e-05	37.2079
						43.4783	1.03308	1.14581	-0.112723	-10.9113	0.0127064	0.00969013	1.14059	1.15103	0.84545	1.44616	-0.000374551	7.93249e-05	37.2079
						43.5782	1.05828	1.14577	-0.0874884	-8.26702	0.00765421	0.00536427	1.14057	1.15097	0.845413	1.44613	-0.000366669	7.8387e-05	37.3225
						43.5811	1.08169	1.14577	-0.0640799	-5.92406	0.00410623	0.0024834	1.14057	1.15097	0.845412	1.44613	-0.000366445	7.83603e-05	37.3258
						43.6072	0.978723	1.14576	-0.167036	-17.0667	0.0279011	0.0233477	1.14056	1.15095	0.845403	1.44612	-0.000364404	7.81176e-05	37.3556
						43.7125	1.00002	1.14572	-0.145697	-14.5693	0.0212276	0.0172918	1.14055	1.1509	0.845365	1.44608	-0.000356227	7.71453e-05	37.4763
						43.7162	1.29621	1.14572	0.150491	11.6101	0.0226476	0.0271223	1.14055	1.1509	0.845364	1.44608	-0.00035594	7.71111e-05	37.4806
						43.7162	0.984254	1.14572	-0.161466	-16.4049	0.0260713	0.0216881	1.14055	1.1509	0.845364	1.44608	-0.00035594	7.71111e-05	37.4806
						43.7838	0.995803	1.1457	-0.149894	-15.0526	0.0224682	0.01842	1.14053	1.15086	0.84534	1.44605	-0.000350751	7.64944e-05	37.558
						43.8236	1.04466	1.14568	-0.101024	-9.67058	0.0102059	0.00754552	1.14053	1.15084	0.845327	1.44604	-0.000347712	7.61334e-05	37.6036
						43.8514	1.07541	1.14567	-0.0702631	-6.53361	0.0049369	0.00314868	1.14052	1.15082	0.845317	1.44603	-0.000345603	7.58828e-05	37.6354
						43.8611	1.30794	1.14567	0.162272	12.4067	0.0263324	0.0311237	1.14052	1.15082	0.845314	1.44603	-0.000344865	7.57951e-05	37.6466
						43.8687	1.1313	1.14567	-0.0143654	-1.26981	0.000206364	4.903e-08	1.14052	1.15081	0.845311	1.44602	-0.000344288	7.57266e-05	37.6553
						43.8749	1.15071	1.14566	0.00504367	0.43831	2.54386e-05	0.000368082	1.14052	1.15081	0.845309	1.44602	-0.000343817	7.56707e-05	37.6624
						43.8828	1.20928	1.14566	0.0636207	5.26103	0.0040476	0.00604659	1.14052	1.15081	0.845306	1.44602	-0.000343224	7.56002e-05	37.6714
						43.9189	1.29621	1.14565	0.150562	11.6155	0.0226689	0.0271223	1.14051	1.15079	0.845294	1.44601	-0.000340496	7.52764e-05	37.7128
						43.9189	1.10298	1.14565	-0.0426713	-3.86873	0.00182084	0.000814791	1.14051	1.15079	0.845294	1.44601	-0.000340496	7.52764e-05	37.7128
						43.9189	1.05269	1.14565	-0.0929615	-8.83086	0.00864183	0.00621491	1.14051	1.15079	0.845294	1.44601	-0.000340496	7.52764e-05	37.7128
						43.9273	1.20575	1.14565	0.0601051	4.98486	0.00361262	0.00550994	1.14051	1.15078	0.845291	1.446	-0.000339865	7.52013e-05	37.7224
						43.9319	0.982012	1.14565	-0.163634	-16.6631	0.026776	0.0223537	1.14051	1.15078	0.84529	1.446	-0.000339516	7.516e-05	37.7277
						43.9319	1.094	1.14565	-0.0516457	-4.72081	0.00266728	0.001408	1.14051	1.15078	0.84529	1.446	-0.000339516	7.516e-05	37.7277
						43.9319	1.02702	1.14565	-0.118627	-11.5506	0.0140723	0.0109212	1.14051	1.15078	0.84529	1.446	-0.000339516	7.516e-05	37.7277
						43.9859	1.51677	1.14563	0.371139	24.4691	0.137744	0.148412	1.1405	1.15075	0.845272	1.44598	-0.000335472	7.46799e-05	37.7896
						43.9865	1.00333	1.14563	-0.142293	-14.182	0.0202472	0.0164323	1.1405	1.15075	0.845271	1.44598	-0.00033543	7.46749e-05	37.7902
						43.9865	1.23284	1.14563	0.0872138	7.07422	0.00760625	0.0102653	1.1405	1.15075	0.845271	1.44598	-0.00033543	7.46749e-05	37.7902
						44.012	1.05928	1.14562	-0.0863367	-8.15049	0.00745402	0.00521881	1.1405	1.15074	0.845263	1.44597	-0.000333527	7.4449e-05	37.8195
						44.0234	1.08324	1.14561	-0.0623752	-5.75821	0.00389066	0.00233131	1.1405	1.15073	0.845259	1.44597	-0.000332679	7.43485e-05	37.8325
						44.0327	1.1019	1.14561	-0.0437081	-3.9666	0.00191039	0.000877319	1.14049	1.15073	0.845256	1.44597	-0.000331987	7.42663e-05	37.8432
						44.0454	1.01496	1.14561	-0.130652	-12.8726	0.0170698	0.0135879	1.14049	1.15072	0.845252	1.44596	-0.000331049	7.41549e-05	37.8577
						44.0472	1.12943	1.14561	-0.0161764	-1.43226	0.000261676	4.37948e-06	1.14049	1.15072	0.845251	1.44596	-0.000330911	7.41386e-05	37.8598
						44.0545	1.14257	1.1456	-0.00303835	-0.265924	9.23159e-06	0.000121946	1.14049	1.15072	0.845249	1.44596	-0.000330374	7.40749e-05	37.8681
						44.0938	1.3637	1.14559	0.218113	15.9942	0.0475733	0.0539082	1.14049	1.1507	0.845236	1.44595	-0.000327465	7.37298e-05	37.9132
						44.1021	1.22022	1.14559	0.0746298	6.1161	0.0055696	0.00786688	1.14048	1.15069	0.845234	1.44594	-0.000326855	7.36574e-05	37.9227
						44.1032	1.1313	1.14559	-0.0142867	-1.26286	0.00020411	4.903e-08	1.14048	1.15069	0.845233	1.44594	-0.000326777	7.36482e-05	37.9239
						44.1129	1.12378	1.14559	-0.0218042	-1.94025	0.000475424	5.99403e-05	1.14048	1.15069	0.84523	1.44594	-0.00032606	7.35631e-05	37.9351
						44.1187	1.24427	1.14558	0.0986892	7.93148	0.00973955	0.0127124	1.14048	1.15069	0.845228	1.44594	-0.000325636	7.35128e-05	37.9417
						44.1259	1.25439	1.14558	0.10881	8.67435	0.0118397	0.0150966	1.14048	1.15068	0.845226	1.44594	-0.000325103	7.34496e-05	37.95
						44.1483	1.03974	1.14557	-0.105837	-10.1793	0.0112016	0.00842481	1.14048	1.15067	0.845219	1.44593	-0.000323462	7.3255e-05	37.9756
						44.1555	1.02034	1.14557	-0.125229	-12.2732	0.0156822	0.0123611	1.14048	1.15067	0.845216	1.44593	-0.000322933	7.31922e-05	37.9839
						44.1588	0.914167	1.14557	-0.231404	-25.3131	0.0535476	0.0472438	1.14048	1.15067	0.845215	1.44593	-0.000322694	7.31639e-05	37.9876
						44.1588	0.999935	1.14557	-0.145636	-14.5645	0.0212098	0.0173155	1.14048	1.15067	0.845215	1.44593	-0.000322694	7.31639e-05	37.9876
						44.162	1.00235	1.14557	-0.143224	-14.2889	0.0205131	0.0166869	1.14048	1.15066	0.845214	1.44592	-0.000322462	7.31364e-05	37.9913
						44.1912	1.16771	1.14556	0.0221495	1.89684	0.000490602	0.00130945	1.14047	1.15065	0.845205	1.44591	-0.000320329	7.28835e-05	38.0247
						44.2204	1.16835	1.14555	0.0227978	1.95128	0.00051974	0.0013561	1.14047	1.15063	0.845196	1.44591	-0.000318203	7.26314e-05	38.0582
						44.2533	1.26148	1.14554	0.115943	9.19099	0.0134427	0.0168895	1.14046	1.15062	0.845185	1.44589	-0.000315817	7.23486e-05	38.0959
						44.2568	1.1289	1.14554	-0.016638	-1.47382	0.000276822	6.87492e-06	1.14046	1.15062	0.845184	1.44589	-0.000315568	7.23191e-05	38.0998
						44.2722	1.23717	1.14553	0.0916391	7.40713	0.00839772	0.011162	1.14046	1.15061	0.84518	1.44589	-0.000314451	7.21867e-05	38.1176
						44.2722	0.99095	1.14553	-0.154584	-15.5996	0.0238962	0.0197608	1.14046	1.15061	0.84518	1.44589	-0.000314451	7.21867e-05	38.1176
						44.2722	1.04819	1.14553	-0.0973402	-9.28647	0.00947511	0.00694374	1.14046	1.15061	0.84518	1.44589	-0.000314451	7.21867e-05	38.1176
						44.2722	0.949366	1.14553	-0.196169	-20.6631	0.0384821	0.0331813	1.14046	1.15061	0.84518	1.44589	-0.000314451	7.21867e-05	38.1176
						44.2722	1.14334	1.14553	-0.00218929	-0.191481	4.79297e-06	0.000139755	1.14046	1.15061	0.84518	1.44589	-0.000314451	7.21867e-05	38.1176
						44.2842	0.973873	1.14553	-0.171657	-17.6262	0.0294662	0.0248535	1.14046	1.1506	0.845176	1.44589	-0.000313588	7.20844e-05	38.1313
						44.3147	1.34801	1.14552	0.202487	15.0212	0.0410009	0.0468656	1.14045	1.15059	0.845166	1.44588	-0.000311389	7.18239e-05	38.1663
						44.3196	1.162	1.14552	0.0164791	1.41817	0.000271562	0.00092875	1.14045	1.15059	0.845165	1.44587	-0.000311043	7.17828e-05	38.1718
						44.363	1.06631	1.14551	-0.0791948	-7.42699	0.00627181	0.0042526	1.14045	1.15056	0.845152	1.44586	-0.000307934	7.14145e-05	38.2215
						44.3856	1.03606	1.1455	-0.109435	-10.5626	0.011976	0.00911243	1.14044	1.15055	0.845145	1.44585	-0.000306319	7.12231e-05	38.2475
						44.3856	1.09705	1.1455	-0.0484525	-4.41664	0.00234765	0.00118864	1.14044	1.15055	0.845145	1.44585	-0.000306319	7.12231e-05	38.2475
						44.3856	1.05731	1.1455	-0.0881932	-8.34132	0.00777805	0.00550821	1.14044	1.15055	0.845145	1.44585	-0.000306319	7.12231e-05	38.2475
						44.3856	0.979009	1.1455	-0.16649	-17.0059	0.0277188	0.0232605	1.14044	1.15055	0.845145	1.44585	-0.000306319	7.12231e-05	38.2475
						44.3919	1.26261	1.1455	0.117112	9.27542	0.0137153	0.0171836	1.14044	1.15055	0.845143	1.44585	-0.000305873	7.11704e-05	38.2546
						44.4265	0.872084	1.14549	-0.273402	-31.3505	0.0747489	0.0673086	1.14044	1.15053	0.845132	1.44584	-0.000303415	7.08792e-05	38.2943
						44.4549	1.30571	1.14548	0.160236	12.2719	0.0256756	0.0303424	1.14044	1.15052	0.845124	1.44583	-0.000301408	7.06416e-05	38.3268
						44.4595	1.22842	1.14548	0.08294	6.75178	0.00687905	0.00938835	1.14044	1.15052	0.845122	1.44583	-0.000301083	7.06032e-05	38.332
						44.5135	1.43368	1.14546	0.288223	20.1037	0.0830723	0.0913007	1.14043	1.15049	0.845106	1.44581	-0.000297281	7.01531e-05	38.3939
						44.527	0.995803	1.14546	-0.149654	-15.0285	0.0223962	0.01842	1.14043	1.15049	0.845102	1.44581	-0.000296332	7.00407e-05	38.4094
						44.527	1.17902	1.14546	0.0335625	2.84665	0.00112644	0.00225585	1.14043	1.15049	0.845102	1.44581	-0.000296332	7.00407e-05	38.4094
						44.527	1.29431	1.14546	0.148849	11.5003	0.022156	0.0264981	1.14043	1.15049	0.845102	1.44581	-0.000296332	7.00407e-05	38.4094
						44.5696	1.10967	1.14544	-0.0357697	-3.22344	0.00127947	0.000477376	1.14042	1.15046	0.84509	1.4458	-0.000293356	6.96885e-05	38.4582
						44.6589	1.15882	1.14542	0.0133972	1.15611	0.000179485	0.000744853	1.14041	1.15042	0.845064	1.44577	-0.000287169	6.89565e-05	38.5605
						44.6622	1.21715	1.14542	0.0717377	5.89389	0.0051463	0.00733277	1.14041	1.15042	0.845063	1.44577	-0.000286942	6.89297e-05	38.5642
						44.6658	1.3449	1.14542	0.199479	14.8323	0.0397921	0.0455277	1.14041	1.15042	0.845062	1.44577	-0.000286688	6.88996e-05	38.5685
						44.6893	1.20738	1.14541	0.0619688	5.13251	0.00384014	0.00575397	1.14041	1.15041	0.845056	1.44576	-0.000285073	6.87085e-05	38.5954
						44.691	1.08948	1.14541	-0.0559273	-5.13339	0.00312786	0.0017675	1.14041	1.15041	0.845055	1.44576	-0.000284955	6.86946e-05	38.5973
						44.7087	1.26864	1.1454	0.123239	9.71427	0.0151879	0.0188019	1.14041	1.1504	0.84505	1.44576	-0.000283741	6.85511e-05	38.6176
						44.7479	1.23565	1.14539	0.0902575	7.30446	0.00814642	0.0108424	1.1404	1.15038	0.845039	1.44575	-0.000281059	6.82339e-05	38.6625
						44.7973	1.156	1.14538	0.0106192	0.918614	0.000112766	0.000599019	1.1404	1.15036	0.845026	1.44573	-0.000277702	6.7837e-05	38.719
						44.7973	1.1289	1.14538	-0.0164777	-1.45963	0.000271515	6.87492e-06	1.1404	1.15036	0.845026	1.44573	-0.000277702	6.7837e-05	38.719
						44.7973	1.09094	1.14538	-0.0544375	-4.98995	0.00296344	0.00164688	1.1404	1.15036	0.845026	1.44573	-0.000277702	6.7837e-05	38.719
						44.7973	1.03915	1.14538	-0.106229	-10.2227	0.0112845	0.00853277	1.1404	1.15036	0.845026	1.44573	-0.000277702	6.7837e-05	38.719
						44.8533	1.28828	1.14536	0.142915	11.0935	0.0204246	0.0245721	1.14039	1.15033	0.84501	1.44572	-0.000273917	6.73897e-05	38.7831
						44.8578	1.27633	1.14536	0.130972	10.2616	0.0171537	0.0209703	1.14039	1.15033	0.845009	1.44572	-0.000273613	6.73538e-05	38.7883
						44.8695	1.23281	1.14536	0.0874464	7.09329	0.00764688	0.0102581	1.14039	1.15033	0.845006	1.44571	-0.000272823	6.72604e-05	38.8017
						44.8752	1.1761	1.14536	0.030738	2.61356	0.000944823	0.00198669	1.14039	1.15032	0.845005	1.44571	-0.000272443	6.72155e-05	38.8082
						44.879	1.1177	1.14536	-0.0276569	-2.47444	0.000764902	0.000191092	1.14039	1.15032	0.845003	1.44571	-0.000272185	6.71851e-05	38.8126
						44.8894	1.47838	1.14535	0.33303	22.5266	0.110909	0.120312	1.14039	1.15032	0.845001	1.44571	-0.000271488	6.71027e-05	38.8245
						44.9219	0.860856	1.14534	-0.284488	-33.0471	0.0809336	0.0732604	1.14039	1.1503	0.844992	1.4457	-0.00026931	6.68454e-05	38.8617
						44.9238	1.17714	1.14534	0.0317923	2.70081	0.00101075	0.00208058	1.14039	1.1503	0.844991	1.4457	-0.000269184	6.68305e-05	38.8639
						44.9238	1.13323	1.14534	-0.0121132	-1.06891	0.00014673	2.91698e-06	1.14039	1.1503	0.844991	1.4457	-0.000269184	6.68305e-05	38.8639
						44.9292	1.26103	1.14534	0.115688	9.17408	0.0133837	0.0167722	1.14039	1.1503	0.84499	1.4457	-0.00026882	6.67875e-05	38.8701
						44.9324	1.29047	1.14534	0.145126	11.246	0.0210615	0.0252634	1.14038	1.1503	0.844989	1.44569	-0.000268607	6.67623e-05	38.8738
						44.9324	1.42242	1.14534	0.277078	19.4793	0.0767721	0.0846209	1.14038	1.1503	0.844989	1.44569	-0.000268607	6.67623e-05	38.8738
						44.9527	0.976004	1.14534	-0.169332	-17.3496	0.0286735	0.0241862	1.14038	1.15029	0.844984	1.44569	-0.000267253	6.66024e-05	38.8971
						44.9535	1.25872	1.14534	0.113387	9.00809	0.0128566	0.0161799	1.14038	1.15029	0.844984	1.44569	-0.000267201	6.65962e-05	38.8979
						44.9775	1.11021	1.14533	-0.035118	-3.16318	0.00123327	0.000454167	1.14038	1.15028	0.844977	1.44568	-0.000265609	6.64082e-05	38.9254
						45	1.1686	1.14532	0.0232717	1.99142	0.000541571	0.00137437	1.14038	1.15027	0.844971	1.44568	-0.000264114	6.62317e-05	38.9512
						45	1.02863	1.14532	-0.116694	-11.3446	0.0136176	0.0105871	1.14038	1.15027	0.844971	1.44568	-0.000264114	6.62317e-05	38.9512
						45	1.04597	1.14532	-0.0993519	-9.49852	0.0098708	0.00731899	1.14038	1.15027	0.844971	1.44568	-0.000264114	6.62317e-05	38.9512
						45.0545	1.02476	1.14531	-0.120549	-11.7636	0.0145321	0.0113982	1.14037	1.15025	0.844957	1.44566	-0.000260518	6.5807e-05	39.0136
						45.0585	1.01371	1.14531	-0.131594	-12.9814	0.0173171	0.0138789	1.14037	1.15024	0.844956	1.44566	-0.000260253	6.57758e-05	39.0182
						45.0676	0.8738	1.14531	-0.271506	-31.0719	0.0737156	0.0664211	1.14037	1.15024	0.844954	1.44566	-0.000259657	6.57054e-05	39.0286
						45.0708	1.10499	1.14531	-0.0403146	-3.64841	0.00162527	0.000703963	1.14037	1.15024	0.844953	1.44566	-0.000259447	6.56807e-05	39.0322
						45.0708	1.20765	1.14531	0.0623481	5.16275	0.00388728	0.00579583	1.14037	1.15024	0.844953	1.44566	-0.000259447	6.56807e-05	39.0322
						45.0708	1.03946	1.14531	-0.105846	-10.1828	0.0112033	0.00847569	1.14037	1.15024	0.844953	1.44566	-0.000259447	6.56807e-05	39.0322
						45.0708	1.17694	1.14531	0.0316391	2.68824	0.00100103	0.0020631	1.14037	1.15024	0.844953	1.44566	-0.000259447	6.56807e-05	39.0322
						45.0708	1.22166	1.14531	0.076355	6.2501	0.00583008	0.00812473	1.14037	1.15024	0.844953	1.44566	-0.000259447	6.56807e-05	39.0322
						45.077	0.958936	1.1453	-0.186368	-19.4348	0.0347329	0.0297863	1.14037	1.15024	0.844951	1.44566	-0.000259038	6.56323e-05	39.0394
						45.0996	1.24019	1.1453	0.0948903	7.65128	0.00900417	0.0118081	1.14037	1.15023	0.844946	1.44565	-0.000257553	6.5457e-05	39.0653
						45.1415	1.07758	1.14529	-0.0677119	-6.28373	0.0045849	0.00291036	1.14037	1.15021	0.844935	1.44564	-0.00025482	6.51344e-05	39.1133
						45.1415	0.998992	1.14529	-0.146295	-14.6443	0.0214023	0.0175645	1.14037	1.15021	0.844935	1.44564	-0.00025482	6.51344e-05	39.1133
						45.1415	1.46068	1.14529	0.315394	21.5923	0.0994735	0.108345	1.14037	1.15021	0.844935	1.44564	-0.00025482	6.51344e-05	39.1133
						45.1543	0.839749	1.14528	-0.305535	-36.3841	0.0933517	0.0851322	1.14037	1.1502	0.844932	1.44564	-0.000253987	6.50361e-05	39.1279
						45.1583	1.47502	1.14528	0.32974	22.3549	0.108729	0.117992	1.14037	1.1502	0.844931	1.44563	-0.000253729	6.50057e-05	39.1324
						45.2027	1.40501	1.14527	0.259735	18.4864	0.0674622	0.0747932	1.14036	1.15018	0.84492	1.44562	-0.000250848	6.46658e-05	39.1833
						45.2071	1.22794	1.14527	0.0826645	6.732	0.00683343	0.00929528	1.14036	1.15018	0.844919	1.44562	-0.000250562	6.46321e-05	39.1884
						45.2123	1.14639	1.14527	0.00112019	0.0977145	1.25482e-06	0.00022101	1.14036	1.15018	0.844917	1.44562	-0.00025023	6.45929e-05	39.1943
						45.2123	1.24976	1.14527	0.104491	8.36086	0.0109183	0.01398	1.14036	1.15018	0.844917	1.44562	-0.00025023	6.45929e-05	39.1943
						45.2123	1.13255	1.14527	-0.0127147	-1.12266	0.000161664	1.06403e-06	1.14036	1.15018	0.844917	1.44562	-0.00025023	6.45929e-05	39.1943
						45.2169	1.30571	1.14527	0.160446	12.288	0.0257428	0.0303424	1.14036	1.15018	0.844916	1.44562	-0.000249932	6.45577e-05	39.1996
						45.2362	1.12899	1.14526	-0.0162712	-1.44122	0.000264753	6.40579e-06	1.14036	1.15017	0.844912	1.44562	-0.000248687	6.44108e-05	39.2217
						45.2392	1.07042	1.14526	-0.074838	-6.99143	0.00560072	0.00373302	1.14036	1.15017	0.844911	1.44561	-0.000248491	6.43877e-05	39.2252
						45.2475	1.10428	1.14526	-0.0409815	-3.71116	0.00167949	0.00074224	1.14036	1.15016	0.844909	1.44561	-0.000247962	6.43253e-05	39.2346
						45.283	1.16026	1.14525	0.0150066	1.29338	0.000225198	0.000825716	1.14036	1.15015	0.8449	1.4456	-0.000245679	6.4056e-05	39.2753
						45.283	1.26949	1.14525	0.124243	9.78682	0.0154364	0.0190362	1.14036	1.15015	0.8449	1.4456	-0.000245679	6.4056e-05	39.2753
						45.283	1.12427	1.14525	-0.0209814	-1.86622	0.000440218	5.26016e-05	1.14036	1.15015	0.8449	1.4456	-0.000245679	6.4056e-05	39.2753
						45.283	1.06938	1.14525	-0.0758709	-7.09484	0.00575639	0.00386166	1.14036	1.15015	0.8449	1.4456	-0.000245679	6.4056e-05	39.2753
						45.283	1.11324	1.14525	-0.032007	-2.87511	0.00102445	0.000334098	1.14036	1.15015	0.8449	1.4456	-0.000245679	6.4056e-05	39.2753
						45.283	1.18252	1.14525	0.037265	3.15133	0.00138868	0.00260035	1.14036	1.15015	0.8449	1.4456	-0.000245679	6.4056e-05	39.2753
						45.293	0.964106	1.14525	-0.181144	-18.7888	0.0328131	0.0280286	1.14036	1.15014	0.844898	1.4456	-0.00024504	6.39806e-05	39.2868
						45.293	0.984926	1.14525	-0.160323	-16.2776	0.0257034	0.0214906	1.14036	1.15014	0.844898	1.4456	-0.00024504	6.39806e-05	39.2868
						45.293	1.18688	1.14525	0.0416356	3.50797	0.00173352	0.00306493	1.14036	1.15014	0.844898	1.4456	-0.00024504	6.39806e-05	39.2868
						45.293	1.17128	1.14525	0.0260261	2.22203	0.000677358	0.00158025	1.14036	1.15014	0.844898	1.4456	-0.00024504	6.39806e-05	39.2868
						45.293	1.06945	1.14525	-0.0758013	-7.08789	0.00574584	0.00385331	1.14036	1.15014	0.844898	1.4456	-0.00024504	6.39806e-05	39.2868
						45.293	1.16193	1.14525	0.0166818	1.43569	0.000278282	0.000924647	1.14036	1.15014	0.844898	1.4456	-0.00024504	6.39806e-05	39.2868
						45.2981	0.971455	1.14525	-0.173793	-17.8899	0.0302039	0.0256217	1.14036	1.15014	0.844896	1.4456	-0.000244713	6.39421e-05	39.2926
						45.3341	1.0908	1.14524	-0.0544418	-4.99101	0.00296391	0.00165857	1.14035	1.15013	0.844888	1.44559	-0.000242416	6.36712e-05	39.3338
						45.3378	1.16894	1.14524	0.0236993	2.02742	0.000561657	0.00139985	1.14035	1.15012	0.844887	1.44559	-0.000242179	6.36433e-05	39.3381
						45.3378	1.09094	1.14524	-0.0542971	-4.97708	0.00294817	0.00164688	1.14035	1.15012	0.844887	1.44559	-0.000242179	6.36433e-05	39.3381
						45.3538	1.19926	1.14523	0.054029	4.50518	0.00291913	0.00458877	1.14035	1.15012	0.844883	1.44559	-0.000241166	6.35238e-05	39.3563
						45.3538	1.32615	1.14523	0.18092	13.6425	0.0327321	0.0378815	1.14035	1.15012	0.844883	1.44559	-0.000241166	6.35238e-05	39.3563
						45.3538	1.23289	1.14523	0.0876522	7.10951	0.0076829	0.0102746	1.14035	1.15012	0.844883	1.44559	-0.000241166	6.35238e-05	39.3563
						45.3538	0.857012	1.14523	-0.288222	-33.631	0.083072	0.0753561	1.14035	1.15012	0.844883	1.44559	-0.000241166	6.35238e-05	39.3563
						45.3994	1.00468	1.14522	-0.14054	-13.9885	0.0197516	0.0160883	1.14035	1.1501	0.844872	1.44557	-0.000238274	6.31829e-05	39.4086
						45.4026	0.995447	1.14522	-0.149775	-15.046	0.0224327	0.0185166	1.14035	1.1501	0.844871	1.44557	-0.000238071	6.31589e-05	39.4123
						45.4054	0.988138	1.14522	-0.157084	-15.897	0.0246755	0.0205593	1.14035	1.1501	0.844871	1.44557	-0.000237896	6.31383e-05	39.4155
						45.4064	0.917023	1.14522	-0.228198	-24.8847	0.0520746	0.0460101	1.14035	1.1501	0.844871	1.44557	-0.000237831	6.31307e-05	39.4166
						45.4139	1.22	1.14522	0.0747806	6.12955	0.00559213	0.00782829	1.14035	1.15009	0.844869	1.44557	-0.00023736	6.30752e-05	39.4252
						45.4245	1.34608	1.14522	0.200857	14.9217	0.0403437	0.0460326	1.14035	1.15009	0.844866	1.44557	-0.00023669	6.29962e-05	39.4374
						45.4245	1.41756	1.14522	0.272342	19.212	0.0741701	0.0818169	1.14035	1.15009	0.844866	1.44557	-0.00023669	6.29962e-05	39.4374
						45.4324	1.18675	1.14522	0.0415391	3.50022	0.00172549	0.00305055	1.14035	1.15009	0.844865	1.44557	-0.000236195	6.29378e-05	39.4464
						45.4513	1.31972	1.14521	0.174509	13.2232	0.0304534	0.0354183	1.14034	1.15008	0.84486	1.44556	-0.000235003	6.27973e-05	39.4681
						45.473	0.883747	1.14521	-0.261459	-29.5853	0.068361	0.061393	1.14034	1.15007	0.844855	1.44556	-0.000233647	6.26375e-05	39.4929
						45.473	1.13721	1.14521	-0.00799713	-0.703224	6.3954e-05	3.2331e-05	1.14034	1.15007	0.844855	1.44556	-0.000233647	6.26375e-05	39.4929
						45.4953	1.33184	1.1452	0.186641	14.0137	0.0348347	0.0401275	1.14034	1.15006	0.84485	1.44555	-0.000232251	6.24731e-05	39.5184
						45.4953	1.38318	1.1452	0.237982	17.2054	0.0566356	0.0633329	1.14034	1.15006	0.84485	1.44555	-0.000232251	6.24731e-05	39.5184
						45.4953	1.25539	1.1452	0.110192	8.7775	0.0121423	0.0153438	1.14034	1.15006	0.84485	1.44555	-0.000232251	6.24731e-05	39.5184
						45.4953	1.30061	1.1452	0.155408	11.9489	0.0241517	0.0285902	1.14034	1.15006	0.84485	1.44555	-0.000232251	6.24731e-05	39.5184
						45.51	1.11152	1.1452	-0.033676	-3.02972	0.00113407	0.000400058	1.14034	1.15005	0.844847	1.44555	-0.000231335	6.23651e-05	39.5352
						45.51	1.20575	1.1452	0.0605544	5.02213	0.00366684	0.00550994	1.14034	1.15005	0.844847	1.44555	-0.000231335	6.23651e-05	39.5352
						45.566	0.985594	1.14518	-0.159591	-16.1924	0.0254693	0.0212954	1.14034	1.15003	0.844834	1.44554	-0.000227849	6.19545e-05	39.5994
						45.566	1.14916	1.14518	0.00397581	0.345976	1.58071e-05	0.000311082	1.14034	1.15003	0.844834	1.44554	-0.000227849	6.19545e-05	39.5994
						45.566	1.15748	1.14518	0.0122971	1.06241	0.00015122	0.000673861	1.14034	1.15003	0.844834	1.44554	-0.000227849	6.19545e-05	39.5994
						45.6081	1.21943	1.14518	0.0742553	6.08934	0.00551385	0.00772772	1.14034	1.15001	0.844824	1.44553	-0.000225249	6.16482e-05	39.6476
						45.6101	1.04398	1.14517	-0.101193	-9.69299	0.01024	0.00766348	1.14034	1.15001	0.844824	1.44553	-0.000225127	6.16339e-05	39.6499
						45.6368	1.23289	1.14517	0.0877179	7.11484	0.00769443	0.0102746	1.14033	1.15	0.844818	1.44552	-0.000223484	6.14403e-05	39.6805
						45.6368	1.24976	1.14517	0.104591	8.3689	0.0109393	0.01398	1.14033	1.15	0.844818	1.44552	-0.000223484	6.14403e-05	39.6805
						45.6368	1.33753	1.14517	0.192364	14.382	0.0370037	0.0424398	1.14033	1.15	0.844818	1.44552	-0.000223484	6.14403e-05	39.6805
						45.6368	1.18809	1.14517	0.0429253	3.61295	0.00184258	0.00320028	1.14033	1.15	0.844818	1.44552	-0.000223484	6.14403e-05	39.6805
						45.6368	1.31479	1.14517	0.169623	12.9011	0.0287719	0.0335874	1.14033	1.15	0.844818	1.44552	-0.000223484	6.14403e-05	39.6805
						45.6368	1.13255	1.14517	-0.0126142	-1.11378	0.000159118	1.06403e-06	1.14033	1.15	0.844818	1.44552	-0.000223484	6.14403e-05	39.6805
						45.6368	1.30344	1.14517	0.158275	12.1428	0.025051	0.0295568	1.14033	1.15	0.844818	1.44552	-0.000223484	6.14403e-05	39.6805
						45.6368	1.44341	1.14517	0.298245	20.6624	0.0889498	0.0972755	1.14033	1.15	0.844818	1.44552	-0.000223484	6.14403e-05	39.6805
						45.6757	1.25431	1.14516	0.10915	8.702	0.0119137	0.0150767	1.14033	1.14999	0.84481	1.44551	-0.0002211	6.11597e-05	39.725
						45.68	1.14252	1.14516	-0.00263959	-0.231032	6.96743e-06	0.000120924	1.14033	1.14999	0.844809	1.44551	-0.000220834	6.11283e-05	39.73
						45.6858	1.29788	1.14516	0.152721	11.767	0.0233238	0.0276743	1.14033	1.14998	0.844807	1.44551	-0.00022048	6.10867e-05	39.7366
						45.7042	1.08951	1.14515	-0.0556408	-5.10694	0.00309589	0.00176484	1.14033	1.14998	0.844803	1.4455	-0.000219361	6.09549e-05	39.7576
						45.7075	1.34608	1.14515	0.200922	14.9265	0.0403696	0.0460326	1.14033	1.14998	0.844803	1.4455	-0.000219155	6.09306e-05	39.7615
						45.7075	1.44341	1.14515	0.29826	20.6635	0.0889591	0.0972755	1.14033	1.14998	0.844803	1.4455	-0.000219155	6.09306e-05	39.7615
						45.7075	1.3889	1.14515	0.243752	17.5499	0.0594149	0.0662454	1.14033	1.14998	0.844803	1.4455	-0.000219155	6.09306e-05	39.7615
						45.7082	1.28931	1.14515	0.144161	11.1812	0.0207823	0.0248979	1.14033	1.14998	0.844803	1.4455	-0.000219116	6.09261e-05	39.7622
						45.7283	1.02913	1.14515	-0.116023	-11.2739	0.0134613	0.0104852	1.14033	1.14997	0.844798	1.4455	-0.000217893	6.07821e-05	39.7852
						45.7661	0.913518	1.14514	-0.231623	-25.355	0.0536491	0.0475263	1.14033	1.14995	0.84479	1.44549	-0.000215601	6.05123e-05	39.8285
						45.7783	0.998992	1.14514	-0.146146	-14.6293	0.0213586	0.0175645	1.14033	1.14995	0.844787	1.44549	-0.000214861	6.04253e-05	39.8425
						45.7783	0.985594	1.14514	-0.159544	-16.1876	0.0254543	0.0212954	1.14033	1.14995	0.844787	1.44549	-0.000214861	6.04253e-05	39.8425
						45.7783	1.18809	1.14514	0.0429563	3.61556	0.00184524	0.00320028	1.14033	1.14995	0.844787	1.44549	-0.000214861	6.04253e-05	39.8425
						45.803	1.13515	1.14513	-0.00998068	-0.879238	9.96141e-05	1.31677e-05	1.14033	1.14994	0.844782	1.44548	-0.000213368	6.02495e-05	39.8709
						45.8337	1.26941	1.14513	0.124281	9.79045	0.0154457	0.0190119	1.14033	1.14993	0.844776	1.44548	-0.000211525	6.00326e-05	39.906
						45.8491	1.32615	1.14512	0.181032	13.6509	0.0327726	0.0378815	1.14032	1.14992	0.844773	1.44547	-0.000210604	5.99242e-05	39.9235
						45.8491	1.30344	1.14512	0.158321	12.1464	0.0250656	0.0295568	1.14032	1.14992	0.844773	1.44547	-0.000210604	5.99242e-05	39.9235
						45.8491	1.06938	1.14512	-0.0757419	-7.08278	0.00573683	0.00386166	1.14032	1.14992	0.844773	1.44547	-0.000210604	5.99242e-05	39.9235
						45.8491	1.44917	1.14512	0.304044	20.9806	0.0924427	0.100897	1.14032	1.14992	0.844773	1.44547	-0.000210604	5.99242e-05	39.9235
						45.8653	1.32692	1.14512	0.1818	13.7009	0.0330512	0.0381797	1.14032	1.14991	0.844769	1.44547	-0.00020963	5.98097e-05	39.9422
						45.873	1.13719	1.14512	-0.00792689	-0.697059	6.28356e-05	3.21233e-05	1.14032	1.14991	0.844768	1.44547	-0.000209171	5.97557e-05	39.9509
						45.8784	1.18887	1.14512	0.0437547	3.68036	0.00191448	0.00328882	1.14032	1.14991	0.844767	1.44547	-0.00020885	5.97179e-05	39.9571
						45.8838	1.30792	1.14512	0.162805	12.4476	0.0265055	0.0311161	1.14032	1.14991	0.844765	1.44547	-0.000208524	5.96796e-05	39.9634
						45.8933	1.39495	1.14511	0.249841	17.9103	0.0624205	0.069396	1.14032	1.1499	0.844763	1.44546	-0.000207958	5.9613e-05	39.9742
						45.9198	1.55897	1.14511	0.413865	26.5473	0.171285	0.182714	1.14032	1.14989	0.844758	1.44546	-0.000206381	5.94275e-05	40.0046
						45.9281	1.25151	1.14511	0.1064	8.50177	0.011321	0.014396	1.14032	1.14989	0.844756	1.44546	-0.00020589	5.93697e-05	40.014
						45.9308	1.25879	1.14511	0.113682	9.03105	0.0129235	0.0161962	1.14032	1.14989	0.844756	1.44546	-0.000205729	5.93508e-05	40.0171
						45.9326	1.16478	1.14511	0.0196796	1.68955	0.000387288	0.00110635	1.14032	1.14989	0.844755	1.44546	-0.000205622	5.93382e-05	40.0192
						45.9422	1.05836	1.1451	-0.0867419	-8.19587	0.00752416	0.00535262	1.14032	1.14989	0.844754	1.44545	-0.000205055	5.92715e-05	40.0302
						45.9459	0.842515	1.1451	-0.302588	-35.9148	0.0915593	0.0835257	1.14032	1.14988	0.844753	1.44545	-0.000204831	5.92451e-05	40.0345
						45.9459	0.968363	1.1451	-0.17674	-18.2514	0.031237	0.0266213	1.14032	1.14988	0.844753	1.44545	-0.000204831	5.92451e-05	40.0345
						45.9574	1.15122	1.1451	0.00612391	0.531948	3.75023e-05	0.000388133	1.14032	1.14988	0.84475	1.44545	-0.00020415	5.91651e-05	40.0477
						45.9906	1.41469	1.14509	0.269597	19.057	0.0726826	0.0801839	1.14032	1.14987	0.844744	1.44544	-0.000202194	5.89351e-05	40.0856
						45.9906	1.43766	1.14509	0.292569	20.3503	0.0855969	0.0937216	1.14032	1.14987	0.844744	1.44544	-0.000202194	5.89351e-05	40.0856
						45.9906	1.24976	1.14509	0.104666	8.37493	0.0109551	0.01398	1.14032	1.14987	0.844744	1.44544	-0.000202194	5.89351e-05	40.0856
						45.9983	1.12187	1.14509	-0.0232236	-2.07009	0.000539338	9.32144e-05	1.14032	1.14986	0.844742	1.44544	-0.000201736	5.88812e-05	40.0945
						46.0135	1.26466	1.14509	0.119571	9.45477	0.0142971	0.0177253	1.14032	1.14986	0.844739	1.44544	-0.000200843	5.87762e-05	40.1119
						46.0135	1.23504	1.14509	0.0899472	7.28296	0.00809051	0.010715	1.14032	1.14986	0.844739	1.44544	-0.000200843	5.87762e-05	40.1119
						46.0201	1.16078	1.14509	0.0156957	1.35216	0.000246354	0.000856158	1.14032	1.14986	0.844738	1.44544	-0.000200457	5.87308e-05	40.1194
						46.0218	1.13413	1.14509	-0.0109553	-0.965966	0.000120019	6.80608e-06	1.14032	1.14986	0.844738	1.44544	-0.000200359	5.87193e-05	40.1213
						46.0284	1.17474	1.14509	0.0296507	2.52403	0.000879165	0.00186741	1.14032	1.14985	0.844736	1.44544	-0.000199971	5.86736e-05	40.1289
						46.029	1.1186	1.14509	-0.0264902	-2.36817	0.000701733	0.000167121	1.14032	1.14985	0.844736	1.44544	-0.000199934	5.86693e-05	40.1296
						46.0338	1.10792	1.14508	-0.0371645	-3.35444	0.0013812	0.000557088	1.14032	1.14985	0.844735	1.44543	-0.000199651	5.86361e-05	40.1351
						46.0375	1.3345	1.14508	0.189418	14.1939	0.0358792	0.0412005	1.14032	1.14985	0.844735	1.44543	-0.000199435	5.86106e-05	40.1393
						46.0387	1.19157	1.14508	0.0464868	3.9013	0.00216102	0.00360571	1.14032	1.14985	0.844734	1.44543	-0.000199363	5.86022e-05	40.1407
						46.0439	0.947741	1.14508	-0.197341	-20.8223	0.0389437	0.0337757	1.14032	1.14985	0.844733	1.44543	-0.00019906	5.85666e-05	40.1467
						46.0507	1.06834	1.14508	-0.076737	-7.18279	0.00588856	0.00399153	1.14032	1.14985	0.844732	1.44543	-0.000198662	5.85198e-05	40.1544
						46.0613	0.98827	1.14508	-0.15681	-15.8671	0.0245893	0.0205216	1.14032	1.14984	0.84473	1.44543	-0.000198041	5.84468e-05	40.1666
						46.0613	1.36033	1.14508	0.215251	15.8234	0.0463331	0.0523529	1.14032	1.14984	0.84473	1.44543	-0.000198041	5.84468e-05	40.1666
						46.0613	1.39177	1.14508	0.246687	17.7248	0.0608547	0.0677268	1.14032	1.14984	0.84473	1.44543	-0.000198041	5.84468e-05	40.1666
						46.0613	1.03946	1.14508	-0.10562	-10.161	0.0111555	0.00847569	1.14032	1.14984	0.84473	1.44543	-0.000198041	5.84468e-05	40.1666
						46.0613	1.0476	1.14508	-0.0974793	-9.30501	0.00950222	0.00704307	1.14032	1.14984	0.84473	1.44543	-0.000198041	5.84468e-05	40.1666
						46.0724	1.01151	1.14508	-0.133568	-13.2049	0.0178405	0.0144034	1.14032	1.14984	0.844728	1.44543	-0.000197393	5.83706e-05	40.1793
						46.0729	1.02206	1.14508	-0.123017	-12.0362	0.0151333	0.0119822	1.14032	1.14984	0.844728	1.44543	-0.000197365	5.83672e-05	40.1799
						46.0781	1.25018	1.14508	0.105101	8.40692	0.0110463	0.0140789	1.14032	1.14984	0.844727	1.44543	-0.000197062	5.83317e-05	40.1858
						46.106	1.28748	1.14507	0.142412	11.0613	0.0202812	0.0243234	1.14032	1.14983	0.844721	1.44542	-0.000195434	5.81403e-05	40.2178
						46.1321	1.35748	1.14507	0.212412	15.6476	0.0451189	0.0510555	1.14032	1.14982	0.844716	1.44541	-0.000193923	5.79627e-05	40.2476
						46.1321	1.19647	1.14507	0.0514038	4.29629	0.00264235	0.00421802	1.14032	1.14982	0.844716	1.44541	-0.000193923	5.79627e-05	40.2476
						46.1321	1.33469	1.14507	0.189621	14.2072	0.0359562	0.0412754	1.14032	1.14982	0.844716	1.44541	-0.000193923	5.79627e-05	40.2476
						46.1321	0.956286	1.14507	-0.188779	-19.7409	0.0356377	0.030708	1.14032	1.14982	0.844716	1.44541	-0.000193923	5.79627e-05	40.2476
						46.1486	1.17902	1.14506	0.0339566	2.88007	0.00115305	0.00225585	1.14032	1.14981	0.844713	1.44541	-0.000192963	5.78499e-05	40.2666
						46.1486	1.1261	1.14506	-0.0189663	-1.68425	0.00035972	2.94529e-05	1.14032	1.14981	0.844713	1.44541	-0.000192963	5.78499e-05	40.2666
						46.1692	1.20459	1.14506	0.0595314	4.94205	0.00354399	0.00533874	1.14031	1.1498	0.844709	1.44541	-0.000191775	5.77103e-05	40.2902
						46.1744	0.970315	1.14506	-0.174742	-18.0088	0.0305349	0.025988	1.14031	1.1498	0.844708	1.44541	-0.000191476	5.76751e-05	40.2961
						46.2004	1.00283	1.14505	-0.142222	-14.182	0.0202271	0.0165618	1.14031	1.14979	0.844703	1.4454	-0.00018998	5.74994e-05	40.3258
						46.2028	1.25821	1.14505	0.113159	8.99368	0.0128051	0.0160499	1.14031	1.14979	0.844703	1.4454	-0.000189839	5.74828e-05	40.3286
						46.2028	1.30061	1.14505	0.155557	11.9603	0.0241981	0.0285902	1.14031	1.14979	0.844703	1.4454	-0.000189839	5.74828e-05	40.3286
						46.2736	1.08031	1.14504	-0.0647287	-5.99168	0.00418981	0.00262279	1.14031	1.14976	0.84469	1.44539	-0.000185789	5.7007e-05	40.4097
						46.2736	1.14916	1.14504	0.00412194	0.358692	1.69904e-05	0.000311082	1.14031	1.14976	0.84469	1.44539	-0.000185789	5.7007e-05	40.4097
						46.2736	0.924593	1.14504	-0.220446	-23.8425	0.0485963	0.0428201	1.14031	1.14976	0.84469	1.44539	-0.000185789	5.7007e-05	40.4097
						46.2736	1.32331	1.14504	0.178274	13.4718	0.0317816	0.0367832	1.14031	1.14976	0.84469	1.44539	-0.000185789	5.7007e-05	40.4097
						46.2838	0.97239	1.14504	-0.172646	-17.7548	0.0298067	0.0253232	1.14031	1.14976	0.844688	1.44539	-0.000185208	5.69387e-05	40.4213
						46.2838	0.943379	1.14504	-0.201658	-21.3761	0.0406659	0.0353982	1.14031	1.14976	0.844688	1.44539	-0.000185208	5.69387e-05	40.4213
						46.2838	1.27676	1.14504	0.131725	10.3171	0.0173515	0.0210943	1.14031	1.14976	0.844688	1.44539	-0.000185208	5.69387e-05	40.4213
						46.3064	0.986047	1.14503	-0.158986	-16.1236	0.0252766	0.0211634	1.14031	1.14975	0.844684	1.44538	-0.000183922	5.67876e-05	40.4472
						46.3138	1.12158	1.14503	-0.0234504	-2.09084	0.000549923	9.88492e-05	1.14031	1.14975	0.844682	1.44538	-0.000183502	5.67383e-05	40.4557
						46.3138	1.08774	1.14503	-0.0572867	-5.26656	0.00328177	0.00191656	1.14031	1.14975	0.844682	1.44538	-0.000183502	5.67383e-05	40.4557
						46.3138	1.17434	1.14503	0.0293095	2.49583	0.000859046	0.00183335	1.14031	1.14975	0.844682	1.44538	-0.000183502	5.67383e-05	40.4557
						46.3443	1.17694	1.14503	0.0319188	2.71201	0.00101881	0.0020631	1.14031	1.14974	0.844677	1.44537	-0.000181772	5.65352e-05	40.4907
						46.3443	1.36033	1.14503	0.215305	15.8274	0.0463562	0.0523529	1.14031	1.14974	0.844677	1.44537	-0.000181772	5.65352e-05	40.4907
						46.3443	1.20486	1.14503	0.05983	4.96574	0.00357963	0.00537766	1.14031	1.14974	0.844677	1.44537	-0.000181772	5.65352e-05	40.4907
						46.3443	1.25258	1.14503	0.10755	8.58634	0.0115671	0.0146538	1.14031	1.14974	0.844677	1.44537	-0.000181772	5.65352e-05	40.4907
						46.3443	1.329	1.14503	0.183972	13.8429	0.0338457	0.0389962	1.14031	1.14974	0.844677	1.44537	-0.000181772	5.65352e-05	40.4907
						46.3443	1.34038	1.14503	0.195353	14.5745	0.038163	0.0436208	1.14031	1.14974	0.844677	1.44537	-0.000181772	5.65352e-05	40.4907
						46.3443	1.41469	1.14503	0.269665	19.0618	0.0727192	0.0801839	1.14031	1.14974	0.844677	1.44537	-0.000181772	5.65352e-05	40.4907
						46.3892	1.34645	1.14502	0.20143	14.9601	0.0405739	0.0461924	1.14031	1.14972	0.844669	1.44537	-0.000179242	5.6238e-05	40.5421
						46.4151	1.29494	1.14501	0.14993	11.5781	0.0224791	0.0267061	1.14031	1.14972	0.844664	1.44536	-0.000177788	5.60674e-05	40.5717
						46.4151	1.08578	1.14501	-0.0592291	-5.45496	0.00350808	0.00209208	1.14031	1.14972	0.844664	1.44536	-0.000177788	5.60674e-05	40.5717
						46.4151	1.30344	1.14501	0.158431	12.1548	0.0251004	0.0295568	1.14031	1.14972	0.844664	1.44536	-0.000177788	5.60674e-05	40.5717
						46.4272	1.01785	1.14501	-0.127164	-12.4934	0.0161707	0.0129223	1.14031	1.14971	0.844662	1.44536	-0.000177109	5.59876e-05	40.5856
						46.4294	1.21583	1.14501	0.0708193	5.82477	0.00501537	0.0071076	1.14031	1.14971	0.844662	1.44536	-0.000176986	5.59732e-05	40.5881
						46.4383	1.20009	1.14501	0.0550846	4.59003	0.00303431	0.00470189	1.14031	1.14971	0.84466	1.44536	-0.000176491	5.59151e-05	40.5982
						46.4437	1.24875	1.14501	0.103742	8.30768	0.0107624	0.0137422	1.14031	1.14971	0.844659	1.44536	-0.000176189	5.58797e-05	40.6044
						46.4672	1.1442	1.145	-0.000802224	-0.0701121	6.43563e-07	0.000160742	1.14031	1.1497	0.844655	1.44535	-0.000174875	5.57254e-05	40.6314
						46.4858	1.11875	1.145	-0.0262458	-2.34598	0.000688842	0.000163032	1.14031	1.14969	0.844652	1.44535	-0.000173838	5.56036e-05	40.6527
						46.4858	1.28928	1.145	0.14428	11.1908	0.0208168	0.0248875	1.14031	1.14969	0.844652	1.44535	-0.000173838	5.56036e-05	40.6527
						46.4858	1.3889	1.145	0.243904	17.5609	0.0594894	0.0662454	1.14031	1.14969	0.844652	1.44535	-0.000173838	5.56036e-05	40.6527
						46.5138	1.03558	1.145	-0.109411	-10.5651	0.0119708	0.00920418	1.14031	1.14968	0.844647	1.44534	-0.000172283	5.54212e-05	40.6848
						46.5372	0.969033	1.14499	-0.175958	-18.1581	0.0309614	0.026403	1.14031	1.14967	0.844643	1.44534	-0.000170993	5.52697e-05	40.7115
						46.5406	1.02689	1.14499	-0.118104	-11.5011	0.0139485	0.0109486	1.14031	1.14967	0.844643	1.44534	-0.000170801	5.52472e-05	40.7154
						46.5406	1.04504	1.14499	-0.0999463	-9.56383	0.00998927	0.00747851	1.14031	1.14967	0.844643	1.44534	-0.000170801	5.52472e-05	40.7154
						46.5406	1.06024	1.14499	-0.0847509	-7.99356	0.00718272	0.00508126	1.14031	1.14967	0.844643	1.44534	-0.000170801	5.52472e-05	40.7154
						46.554	1.25351	1.14499	0.108526	8.65771	0.0117778	0.0148819	1.14031	1.14967	0.844641	1.44534	-0.000170063	5.51606e-05	40.7308
						46.5566	1.18252	1.14499	0.0375284	3.17361	0.00140838	0.00260035	1.14031	1.14967	0.84464	1.44534	-0.00016992	5.51438e-05	40.7337
						46.5566	1.17973	1.14499	0.0347416	2.94488	0.00120698	0.0023239	1.14031	1.14967	0.84464	1.44534	-0.00016992	5.51438e-05	40.7337
						46.5566	1.19368	1.14499	0.048688	4.07883	0.00237052	0.00386303	1.14031	1.14967	0.84464	1.44534	-0.00016992	5.51438e-05	40.7337
						46.5566	1.31195	1.14499	0.166965	12.7264	0.0278773	0.0325551	1.14031	1.14967	0.84464	1.44534	-0.00016992	5.51438e-05	40.7337
						46.5566	1.40036	1.14499	0.255369	18.236	0.0652134	0.0722719	1.14031	1.14967	0.84464	1.44534	-0.00016992	5.51438e-05	40.7337
						46.6031	1.09328	1.14498	-0.0516971	-4.72861	0.00267259	0.00146227	1.14031	1.14965	0.844632	1.44533	-0.000167363	5.48438e-05	40.787
						46.6216	1.20088	1.14498	0.0559033	4.65519	0.00312518	0.00481048	1.14031	1.14965	0.844629	1.44533	-0.000166348	5.47247e-05	40.8082
						46.6216	1.35484	1.14498	0.209861	15.4898	0.0440418	0.0498699	1.14031	1.14965	0.844629	1.44533	-0.000166348	5.47247e-05	40.8082
						46.6224	1.0461	1.14498	-0.0988785	-9.45211	0.00977695	0.00729731	1.14031	1.14965	0.844629	1.44533	-0.000166306	5.47197e-05	40.809
						46.6274	1.23851	1.14498	0.0935303	7.55186	0.00874791	0.0114455	1.14031	1.14964	0.844628	1.44532	-0.000166034	5.46879e-05	40.8147
						46.6274	0.990947	1.14498	-0.154029	-15.5436	0.023725	0.0197615	1.14031	1.14964	0.844628	1.44532	-0.000166034	5.46879e-05	40.8147
						46.6441	0.98606	1.14497	-0.158914	-16.116	0.0252536	0.0211595	1.14031	1.14964	0.844626	1.44532	-0.000165119	5.45805e-05	40.8339
						46.6892	1.36954	1.14497	0.224578	16.398	0.0504351	0.0566539	1.14031	1.14962	0.844618	1.44531	-0.000162665	5.42926e-05	40.8855
						46.6892	1.10887	1.14497	-0.036092	-3.25483	0.00130263	0.000512968	1.14031	1.14962	0.844618	1.44531	-0.000162665	5.42926e-05	40.8855
						46.6892	1.45264	1.14497	0.30767	21.1801	0.0946609	0.103114	1.14031	1.14962	0.844618	1.44531	-0.000162665	5.42926e-05	40.8855
						46.6981	1.35748	1.14496	0.212513	15.655	0.0451617	0.0510555	1.14031	1.14962	0.844617	1.44531	-0.000162181	5.42358e-05	40.8957
						46.6981	1.31763	1.14496	0.172666	13.1043	0.0298136	0.0346362	1.14031	1.14962	0.844617	1.44531	-0.000162181	5.42358e-05	40.8957
						46.7409	1.27488	1.14496	0.129923	10.191	0.01688	0.0205515	1.14031	1.14961	0.84461	1.44531	-0.000159865	5.39643e-05	40.9447
						46.7486	1.00928	1.14496	-0.135677	-13.443	0.0184083	0.0149435	1.14031	1.1496	0.844609	1.4453	-0.000159449	5.39154e-05	40.9536
						46.7568	1.18643	1.14496	0.0414737	3.49567	0.00172007	0.00301467	1.14031	1.1496	0.844608	1.4453	-0.000159011	5.38641e-05	40.9629
						46.7568	0.245722	1.14496	-0.899234	-365.956	0.808621	0.784644	1.14031	1.1496	0.844608	1.4453	-0.000159011	5.38641e-05	40.9629
						46.7675	1.07548	1.14495	-0.0694733	-6.45975	0.00482654	0.00314078	1.14031	1.1496	0.844606	1.4453	-0.000158434	5.37964e-05	40.9752
						46.7679	0.951326	1.14495	-0.193628	-20.3534	0.0374917	0.032471	1.14031	1.1496	0.844606	1.4453	-0.00015841	5.37935e-05	40.9757
						46.7688	1.18663	1.14495	0.0416759	3.51213	0.00173688	0.00303671	1.14031	1.1496	0.844606	1.4453	-0.00015836	5.37878e-05	40.9767
						46.7689	1.19926	1.14495	0.0543101	4.52862	0.00294958	0.00458877	1.14031	1.1496	0.844606	1.4453	-0.000158359	5.37876e-05	40.9768
						46.7689	1.50396	1.14495	0.359004	23.8706	0.128884	0.138707	1.14031	1.1496	0.844606	1.4453	-0.000158359	5.37876e-05	40.9768
						46.7689	1.04488	1.14495	-0.100069	-9.577	0.0100137	0.00750618	1.14031	1.1496	0.844606	1.4453	-0.000158359	5.37876e-05	40.9768
						46.7689	1.34608	1.14495	0.201122	14.9413	0.0404499	0.0460326	1.14031	1.1496	0.844606	1.4453	-0.000158359	5.37876e-05	40.9768
						46.7689	1.03675	1.14495	-0.108204	-10.4369	0.0117081	0.00898203	1.14031	1.1496	0.844606	1.4453	-0.000158359	5.37876e-05	40.9768
						46.7848	1.38162	1.14495	0.236667	17.1297	0.0560112	0.0625474	1.14031	1.14959	0.844603	1.4453	-0.000157504	5.36873e-05	40.995
						46.7872	1.17921	1.14495	0.0342618	2.90548	0.00117387	0.00227427	1.14031	1.14959	0.844603	1.4453	-0.000157373	5.36719e-05	40.9978
						46.7893	1.43985	1.14495	0.294904	20.4815	0.0869684	0.0950682	1.14031	1.14959	0.844603	1.4453	-0.000157261	5.36589e-05	41.0001
						46.7995	1.04139	1.14495	-0.103556	-9.94399	0.0107238	0.00812349	1.14031	1.14959	0.844601	1.4453	-0.000156713	5.35946e-05	41.0119
						46.801	1.32378	1.14495	0.178832	13.5092	0.031981	0.036963	1.14031	1.14959	0.844601	1.4453	-0.000156632	5.35851e-05	41.0136
						46.8186	1.11509	1.14495	-0.0298562	-2.67747	0.00089139	0.000270062	1.14031	1.14958	0.844598	1.44529	-0.000155693	5.34749e-05	41.0337
						46.8243	1.02518	1.14494	-0.119769	-11.6827	0.0143445	0.0113097	1.14031	1.14958	0.844597	1.44529	-0.000155386	5.3439e-05	41.0402
						46.8396	1.1686	1.14494	0.0236532	2.02407	0.000559472	0.00137437	1.14031	1.14957	0.844595	1.44529	-0.000154569	5.33432e-05	41.0578
						46.8396	1.37175	1.14494	0.226808	16.5342	0.0514418	0.0577091	1.14031	1.14957	0.844595	1.44529	-0.000154569	5.33432e-05	41.0578
						46.8396	1.16304	1.14494	0.0180937	1.55573	0.000327382	0.000993072	1.14031	1.14957	0.844595	1.44529	-0.000154569	5.33432e-05	41.0578
						46.8396	1.11875	1.14494	-0.0261877	-2.34079	0.000685797	0.000163032	1.14031	1.14957	0.844595	1.44529	-0.000154569	5.33432e-05	41.0578
						46.8396	0.813709	1.14494	-0.331234	-40.7067	0.109716	0.101006	1.14031	1.14957	0.844595	1.44529	-0.000154569	5.33432e-05	41.0578
						46.8396	1.35748	1.14494	0.212535	15.6566	0.0451713	0.0510555	1.14031	1.14957	0.844595	1.44529	-0.000154569	5.33432e-05	41.0578
						46.8421	1.1715	1.14494	0.0265579	2.267	0.00070532	0.00159814	1.14031	1.14957	0.844595	1.44529	-0.000154435	5.33275e-05	41.0606
						46.8449	1.15126	1.14494	0.00632031	0.54899	3.99463e-05	0.000389622	1.14031	1.14957	0.844594	1.44529	-0.000154291	5.33106e-05	41.0637
						46.8489	1.14196	1.14494	-0.00298559	-0.261445	8.91374e-06	0.000108833	1.14031	1.14957	0.844593	1.44529	-0.000154074	5.32852e-05	41.0684
						46.8507	1.13003	1.14494	-0.0149061	-1.31909	0.000222192	2.21564e-06	1.14031	1.14957	0.844593	1.44529	-0.000153978	5.32739e-05	41.0705
						46.853	1.11528	1.14494	-0.0296566	-2.65911	0.000879513	0.000263715	1.14031	1.14957	0.844593	1.44529	-0.000153857	5.32598e-05	41.0731
						46.853	1.11528	1.14494	-0.0296566	-2.65911	0.000879513	0.000263715	1.14031	1.14957	0.844593	1.44529	-0.000153857	5.32598e-05	41.0731
						46.8557	1.14215	1.14494	-0.00279182	-0.244436	7.79428e-06	0.000112891	1.14031	1.14957	0.844592	1.44529	-0.000153713	5.32429e-05	41.0762
						46.8557	1.1026	1.14494	-0.0423432	-3.84031	0.00179294	0.000836731	1.14031	1.14957	0.844592	1.44529	-0.000153713	5.32429e-05	41.0762
						46.8579	1.10264	1.14494	-0.0422968	-3.83594	0.00178902	0.000834069	1.14031	1.14957	0.844592	1.44529	-0.000153593	5.32288e-05	41.0787
						46.8809	1.06022	1.14494	-0.0847132	-7.99014	0.00717633	0.00508372	1.14031	1.14956	0.844589	1.44528	-0.000152372	5.30857e-05	41.105
						46.8919	0.902982	1.14493	-0.241952	-26.7948	0.0585408	0.0522309	1.14031	1.14956	0.844587	1.44528	-0.00015179	5.30174e-05	41.1176
						46.9036	1.27983	1.14493	0.134898	10.5403	0.0181976	0.0219952	1.14031	1.14955	0.844585	1.44528	-0.000151172	5.29449e-05	41.131
						46.909	1.26591	1.14493	0.120982	9.55691	0.0146367	0.0180609	1.14031	1.14955	0.844584	1.44528	-0.000150885	5.29113e-05	41.1372
						46.9104	1.23289	1.14493	0.0879551	7.13408	0.0077361	0.0102746	1.14031	1.14955	0.844584	1.44528	-0.000150811	5.29026e-05	41.1388
						46.9104	1.37175	1.14493	0.226819	16.535	0.0514467	0.0577091	1.14031	1.14955	0.844584	1.44528	-0.000150811	5.29026e-05	41.1388
						46.9126	1.25154	1.14493	0.106605	8.51794	0.0113646	0.0144032	1.14031	1.14955	0.844584	1.44528	-0.000150694	5.28889e-05	41.1413
						46.9162	1.18449	1.14493	0.0395555	3.33946	0.00156464	0.00280509	1.14031	1.14955	0.844583	1.44528	-0.000150503	5.28665e-05	41.1454
						46.9356	1.13003	1.14493	-0.0148932	-1.31795	0.000221809	2.21564e-06	1.14031	1.14954	0.844581	1.44528	-0.000149477	5.27463e-05	41.1677
						46.9529	1.06441	1.14493	-0.0805151	-7.56429	0.00648268	0.00450414	1.14031	1.14954	0.844578	1.44527	-0.000148568	5.26398e-05	41.1874
						46.9595	1.1289	1.14492	-0.0160232	-1.41936	0.000256743	6.87492e-06	1.14031	1.14954	0.844577	1.44527	-0.000148222	5.25991e-05	41.195
						46.9595	1.37908	1.14492	0.234154	16.979	0.0548279	0.0612833	1.14031	1.14954	0.844577	1.44527	-0.000148222	5.25991e-05	41.195
						46.9649	1.26116	1.14492	0.116238	9.21672	0.0135112	0.016806	1.14031	1.14953	0.844576	1.44527	-0.000147934	5.25654e-05	41.2012
						46.9799	0.927556	1.14492	-0.217365	-23.4342	0.0472476	0.0416025	1.14031	1.14953	0.844574	1.44527	-0.000147149	5.24734e-05	41.2183
						46.9811	1.30344	1.14492	0.158523	12.1618	0.0251295	0.0295568	1.14031	1.14953	0.844574	1.44527	-0.000147083	5.24657e-05	41.2198
						46.9811	1.1853	1.14492	0.0403837	3.40703	0.00163084	0.00289247	1.14031	1.14953	0.844574	1.44527	-0.000147083	5.24657e-05	41.2198
						46.9811	1.42617	1.14492	0.28125	19.7206	0.0791015	0.0868173	1.14031	1.14953	0.844574	1.44527	-0.000147083	5.24657e-05	41.2198
						46.9943	1.04806	1.14492	-0.0968629	-9.24215	0.00938242	0.00696671	1.14031	1.14953	0.844572	1.44527	-0.000146391	5.23846e-05	41.2349
						46.9943	1.03291	1.14492	-0.112012	-10.8443	0.0125466	0.00972505	1.14031	1.14953	0.844572	1.44527	-0.000146391	5.23846e-05	41.2349
						47.0038	1.26942	1.14492	0.124507	9.80815	0.015502	0.0190169	1.14031	1.14952	0.844571	1.44526	-0.000145894	5.23264e-05	41.2458
						47.0236	1.20303	1.14491	0.0581154	4.83075	0.0033774	0.00511328	1.14031	1.14952	0.844568	1.44526	-0.00014486	5.22052e-05	41.2684
						47.027	1.26873	1.14491	0.123817	9.75911	0.0153306	0.0188261	1.14031	1.14952	0.844567	1.44526	-0.000144682	5.21843e-05	41.2723
						47.0494	1.10251	1.14491	-0.0423976	-3.84554	0.00179756	0.000841554	1.14031	1.14951	0.844564	1.44526	-0.000143518	5.20479e-05	41.2979
						47.0519	1.12979	1.14491	-0.015119	-1.33821	0.000228584	2.99738e-06	1.14031	1.14951	0.844564	1.44526	-0.000143386	5.20325e-05	41.3008
						47.0619	1.25879	1.14491	0.113886	9.04719	0.0129699	0.0161981	1.14031	1.1495	0.844562	1.44526	-0.000142864	5.19713e-05	41.3123
						47.0775	1.08133	1.14491	-0.0635751	-5.87933	0.00404179	0.00251914	1.14031	1.1495	0.84456	1.44525	-0.000142057	5.18768e-05	41.3301
						47.0926	1.37384	1.14491	0.228937	16.664	0.0524122	0.0587186	1.14031	1.1495	0.844558	1.44525	-0.000141272	5.17848e-05	41.3474
						47.0946	1.19851	1.1449	0.0536005	4.47228	0.00287301	0.00448661	1.14031	1.1495	0.844558	1.44525	-0.00014117	5.17728e-05	41.3497
						47.1078	1.06631	1.1449	-0.0785975	-7.37101	0.00617757	0.00425335	1.14031	1.14949	0.844556	1.44525	-0.000140489	5.16931e-05	41.3647
						47.1189	1.15907	1.1449	0.0141711	1.22262	0.000200819	0.000758964	1.14031	1.14949	0.844555	1.44525	-0.000139914	5.16256e-05	41.3775
						47.1226	1.32615	1.1449	0.181254	13.6676	0.032853	0.0378815	1.14032	1.14949	0.844554	1.44525	-0.00013972	5.1603e-05	41.3818
						47.1226	1.22166	1.1449	0.0767596	6.28322	0.00589203	0.00812473	1.14032	1.14949	0.844554	1.44525	-0.00013972	5.1603e-05	41.3818
						47.1226	1.22727	1.1449	0.0823705	6.71168	0.00678489	0.00916771	1.14032	1.14949	0.844554	1.44525	-0.00013972	5.1603e-05	41.3818
						47.1417	1.19656	1.1449	0.0516579	4.31721	0.00266854	0.00422928	1.14032	1.14948	0.844551	1.44524	-0.000138739	5.1488e-05	41.4036
						47.1622	1.08169	1.1449	-0.063206	-5.84327	0.003995	0.0024834	1.14032	1.14947	0.844549	1.44524	-0.000137685	5.13646e-05	41.427
						47.1645	1.23106	1.14489	0.086165	6.99925	0.0074244	0.00990759	1.14032	1.14947	0.844548	1.44524	-0.000137567	5.13508e-05	41.4297
						47.1934	1.09401	1.14489	-0.0508847	-4.65123	0.00258926	0.00140751	1.14032	1.14947	0.844544	1.44524	-0.000136084	5.11771e-05	41.4628
						47.1934	1.32615	1.14489	0.181264	13.6684	0.0328565	0.0378815	1.14032	1.14947	0.844544	1.44524	-0.000136084	5.11771e-05	41.4628
						47.2098	1.26076	1.14489	0.115872	9.19064	0.0134263	0.0167024	1.14032	1.14946	0.844542	1.44524	-0.000135243	5.10785e-05	41.4816
						47.2212	0.839282	1.14489	-0.305605	-36.4126	0.0933943	0.0854046	1.14032	1.14946	0.844541	1.44523	-0.000134665	5.10108e-05	41.4946
						47.2212	1.22442	1.14489	0.0795335	6.4956	0.00632558	0.00862998	1.14032	1.14946	0.844541	1.44523	-0.000134665	5.10108e-05	41.4946
						47.2212	0.96401	1.14489	-0.180877	-18.763	0.0327165	0.0280606	1.14032	1.14946	0.844541	1.44523	-0.000134665	5.10108e-05	41.4946
						47.2297	1.35484	1.14489	0.209953	15.4965	0.0440801	0.0498699	1.14032	1.14945	0.84454	1.44523	-0.000134228	5.09597e-05	41.5044
						47.2297	1.34305	1.14489	0.198161	14.7546	0.0392677	0.0447423	1.14032	1.14945	0.84454	1.44523	-0.000134228	5.09597e-05	41.5044
						47.2297	1.17401	1.14489	0.0291214	2.48051	0.000848057	0.00180493	1.14032	1.14945	0.84454	1.44523	-0.000134228	5.09597e-05	41.5044
						47.2297	1.00333	1.14489	-0.141552	-14.1081	0.0200369	0.0164323	1.14032	1.14945	0.84454	1.44523	-0.000134228	5.09597e-05	41.5044
						47.2297	1.20793	1.14489	0.0630439	5.21917	0.00397454	0.00583802	1.14032	1.14945	0.84454	1.44523	-0.000134228	5.09597e-05	41.5044
						47.2423	1.34702	1.14488	0.202136	15.0062	0.0408591	0.0464393	1.14032	1.14945	0.844538	1.44523	-0.000133587	5.08846e-05	41.5188
						47.2463	1.16789	1.14488	0.0230031	1.96964	0.000529144	0.00132234	1.14032	1.14945	0.844537	1.44523	-0.000133386	5.08611e-05	41.5233
						47.2504	1.17481	1.14488	0.0299232	2.54708	0.000895398	0.00187346	1.14032	1.14945	0.844537	1.44523	-0.000133176	5.08365e-05	41.5281
						47.256	1.14256	1.14488	-0.00231931	-0.202992	5.37919e-06	0.000121886	1.14032	1.14945	0.844536	1.44523	-0.000132892	5.08032e-05	41.5345
						47.2632	1.12733	1.14488	-0.0175507	-1.55684	0.000308027	1.75739e-05	1.14032	1.14944	0.844535	1.44523	-0.000132524	5.07602e-05	41.5428
						47.2642	1.24695	1.14488	0.102064	8.18508	0.010417	0.0133222	1.14032	1.14944	0.844535	1.44523	-0.000132478	5.07547e-05	41.5438
						47.2642	1.06665	1.14488	-0.0782289	-7.33406	0.00611977	0.00420818	1.14032	1.14944	0.844535	1.44523	-0.000132478	5.07547e-05	41.5438
						47.2642	1.28645	1.14488	0.14157	11.0047	0.020042	0.0240028	1.14032	1.14944	0.844535	1.44523	-0.000132478	5.07547e-05	41.5438
						47.3271	1.24617	1.14487	0.101293	8.12836	0.0102603	0.0131431	1.14032	1.14943	0.844527	1.44522	-0.000129295	5.03821e-05	41.6159
						47.3346	1.1308	1.14487	-0.0140736	-1.24457	0.000198066	5.24677e-07	1.14032	1.14942	0.844526	1.44522	-0.000128917	5.03378e-05	41.6245
						47.3346	0.934496	1.14487	-0.210376	-22.5123	0.0442581	0.0388196	1.14032	1.14942	0.844526	1.44522	-0.000128917	5.03378e-05	41.6245
						47.3346	0.911098	1.14487	-0.233774	-25.6585	0.0546504	0.0485872	1.14032	1.14942	0.844526	1.44522	-0.000128917	5.03378e-05	41.6245
						47.3346	1.0602	1.14487	-0.0846725	-7.98647	0.00716943	0.00508701	1.14032	1.14942	0.844526	1.44522	-0.000128917	5.03378e-05	41.6245
						47.3346	0.873496	1.14487	-0.271376	-31.0678	0.0736451	0.0665779	1.14032	1.14942	0.844526	1.44522	-0.000128917	5.03378e-05	41.6245
						47.3349	1.12703	1.14487	-0.0178419	-1.58309	0.000318333	2.01844e-05	1.14032	1.14942	0.844526	1.44522	-0.000128901	5.0336e-05	41.6248
						47.3649	1.1913	1.14487	0.0464315	3.89755	0.00215588	0.00357327	1.14032	1.14941	0.844522	1.44521	-0.000127396	5.01598e-05	41.6591
						47.3649	1.26466	1.14487	0.119791	9.4722	0.0143499	0.0177253	1.14032	1.14941	0.844522	1.44521	-0.000127396	5.01598e-05	41.6591
[truncated: 8,098 more rows]
